# Supplementary material for: Wetting and complex remodeling of membranes by biomolecular condensates
Source: Nat Commun. 2023 May 22;14:2809. doi: 10.1038/s41467-023-37955-2 (PMC10203268; doi:10.1038/s41467-023-37955-2)
Supplement: Supplementary file 10 — Source data [file 41467_2023_37955_MOESM10_ESM.xlsx]

## Sheet: Cover
		Source data file for:
			Wetting and complex remodeling of membranes by biomolecular condensates
			Agustín Mangiarotti, Nannan Chen, Ziliang Zhao, Reinhard Lipowsky and Rumiana Dimova

## Sheet: Fig 2d
			geometric factor, Φ vs NaCl concentration							Plotted:
			[NaCl]/mM
			50	75	90	100	150			[NaCl]/mM	Mean Φ	SD
		Vesicle 01	0.849697	0.533401	0.328087	-0.767105	-0.956879			43	1		complete dewetting
		Vesicle 02	0.82966	0.985653	0.565728	-0.713437	-0.993826			50	0.80252	0.06497
		Vesicle 03	0.893062	0.810273	0.38634	-0.515232	-0.985294			75	0.76225	0.136474
		Vesicle 04	0.701319	0.547389	0.279532	-0.719333	-0.983135			90	0.375071	0.119291
		Vesicle 05	0.683579	0.774936	0.380444	-0.827964	-0.946297			100	-0.565817	0.210853
		Vesicle 06	0.808387	0.810508	0.599166	-0.352963	-0.952826			150	-0.969804	0.0173434
		Vesicle 07	0.808219	0.878409	0.384951	-0.433714	-0.970566			180	-1		complete wetting
		Vesicle 08	0.799245	0.75423	0.284979	-0.330885	-0.9511
		Vesicle 09	0.800881	0.74358	0.266913	-0.257901	-0.98862
		Vesicle 10	0.851112	0.78412	0.274567	-0.739635	-0.9695
		mean	0.802516	0.76225	0.375071	-0.565817	-0.969804
		SD	0.0649702	0.136474	0.119291	0.210853	0.0173434

## Sheet: Fig 3b
		% DOPS					%DOTAP						Affinity contrast, W
		0	10	20	40		10		Plotted:		geometric factor, Φ
	Vesicle 01	-0.767105	0.06778	0.500037	0.967788		-0.04549			% DOPS		SD		error	calculated as sqrt(((0.5xSD)^2)+((0.3xΦ)^2)))
	Vesicle 02	-0.713437	-0.09741	0.517123	0.89055		-0.0887426			0	-0.565817	0.210853	-0.29937	0.19982
	Vesicle 03	-0.515232	0.29785	0.596994	1		-0.097854			10	-0.01385	0.2	-0.006925	0.100086	combined with 10% DOTAP	Φ=(0.06393+(-0.09163))/2
	Vesicle 04	-0.719333	-0.09752	0.736221	1		0.0249			20	0.52205	0.108657	0.25817	0.16577
	Vesicle 05	-0.827964	0.082154	0.331255	0.9322		-0.134412			40	0.957831	0.032636	0.47906	0.287812
	Vesicle 06	-0.352963	-0.0894554	0.557447	0.973546		-0.029452
	Vesicle 07	-0.433714	0.09757	0.399788	0.937897		-0.229782
	Vesicle 08	-0.330885	0.083122	0.501178	0.961422		-0.438785
	Vesicle 09	-0.257901	0.0974544	0.523471	0.950775		0.03123
	Vesicle 10	-0.739635	0.197758	0.556987	0.964133		0.0921159
	mean	-0.565817	0.0639303	0.52205	0.957831		-0.0916272
	SD	0.210853	0.129625	0.108657	0.032636		0.15272

## Sheet: Fig4b 
		Geometric factor,Φ vs time
		time / min	Φ1	Φ2	Φ3	Mean	SD
		0	0.07789	0.083551	0.0753158	0.0789189	0.00421293
		2	-0.277124	-0.29146	-0.310978	-0.293188	0.0169931
		5	-0.6886	-0.655219	-0.710047	-0.684622	0.0276297
		10	-0.941474	-0.8851	-0.832483	-0.886352	0.0545062
		15	-0.92768	-0.886538	-0.963349	-0.925856	0.0384379
		30	-0.965554	-0.900023	-0.93101	-0.932196	0.0327817
		60	-0.928101	-0.965128	-0.905077	-0.932769	0.0302961

## Sheet: Fig 4d
						Vesicle 01										Vesicle 02										Vesicle 03										Vesicle 04										Vesicle 05
		Vesicle 01				Wetted				Bare						Wetted				Bare						Wetted				Bare						Wetted				Bare						Wetted
		t0 wetted	1.68188			time/s	Intensity	Fit		time/s	Intensity	Fit				time/s	Intensity	Fit		time/s	Intensity	Fit				time/s	Intensity	Fit		time/s	Intensity	Fit				time/s	Intensity	Fit		time/s	Intensity	Fit				time/s	Intensity	Fit
		t0 bare	0.86868			-5.305	1.01728	0	0.42214	-3.985	1.0243	0	0.54604			-1.363	0.99455	0	0.54811	-1.363	0.99518	0	0.90102			-1.363	0.98419	0	0.35915	-2.668	0.98269	0	0.65959			-1.363	0.99248	0	0.41745	0	0.44109	0	0.44109			-1.363	1	0	0.39847
		ratio w/b	1.93613			-5.04	0.99894	0.03177	0.43189	-3.72	1.00023	0.03312	0.56168			-1.225	1.00235	0.02028	0.55932	-1.225	1.02325	0.02028	0.9081			-1.225	1	0.02028	0.36403	-2.402	0.97834	0.03176	0.6699			-1.225	0.99837	0.02028	0.4218	0.137	0.53348	0.02043	0.45252			-1.225	0.9781	0.02028	0.40396
						-4.777	1.01242	0.06354	0.44129	-3.457	1.01047	0.06624	0.5762			-1.089	0.99923	0.04057	0.56994	-1.089	1.00079	0.04057	0.91432			-1.089	0.98492	0.04057	0.36883	-2.135	1	0.06353	0.67951			-1.089	0.99207	0.04057	0.42606	0.274	0.58345	0.04086	0.46349			-1.089	0.9672	0.04057	0.40932
		Vesicle 02				-4.514	0.99713	0.09531	0.45035	-3.194	0.99576	0.09936	0.58973			-0.952	0.99825	0.06085	0.58002	-0.952	0.98293	0.06085	0.91981			-0.952	0.98666	0.06085	0.37355	-1.868	0.97235	0.09529	0.68849			-0.952	1.00134	0.06085	0.43024	0.411	0.63438	0.0613	0.47404			-0.952	0.97686	0.06085	0.41456
		t0 wetted	0.72904			-4.251	0.98987	0.12708	0.45909	-2.931	0.9688	0.13248	0.60237			-0.817	0.99841	0.08114	0.58959	-0.817	1.00845	0.08114	0.92471			-0.817	0.98454	0.08114	0.37818	-1.601	0.9547	0.12706	0.69689			-0.817	1.01195	0.08114	0.43433	0.548	0.68363	0.08173	0.48418			-0.817	0.97428	0.08114	0.41968
		t0 bare	0.28937			-3.988	0.98984	0.15884	0.46753	-2.668	0.98137	0.1656	0.61419			-0.681	1.00578	0.10142	0.59869	-0.681	0.99288	0.10142	0.92909			-0.681	0.99653	0.10142	0.38273	-1.334	0.95861	0.15882	0.70477			-0.681	0.98996	0.10142	0.43833	0.685	0.6967	0.10216	0.49395			-0.681	0.97861	0.10142	0.42468
		ratio w/b	2.5194			-3.725	0.98574	0.19061	0.47569	-2.402	0.99964	0.19872	0.62529			-0.544	1.00122	0.12171	0.60736	-0.544	0.98625	0.12171	0.93305			-0.544	0.97592	0.12171	0.3872	-1.066	0.95922	0.19059	0.71218			-0.544	1.0024	0.12171	0.44226	0.822	0.70604	0.12259	0.50335			-0.544	0.98644	0.12171	0.42958
						-3.462	1.00321	0.22238	0.48357	-2.136	1.007	0.23184	0.63571			-0.409	1.00161	0.137	0.61363	-0.409	0.99569	0.137	0.93578			-0.409	0.98258	0.137	0.39052	-0.801	0.99454	0.22235	0.71915			-0.409	0.99307	0.137	0.44516	0.959	0.75199	0.137	0.50978			-0.409	0.98185	0.137	0.43319
		Vesicle 03				-3.199	0.99835	0.25415	0.4912	-1.869	0.98756	0.26496	0.64553			-0.272	0.99857	0.14199	0.61563	-0.272	1.00436	0.14199	0.93663			-0.272	0.98483	0.14199	0.39159	-0.533	0.9918	0.25412	0.72573			-0.272	1.00738	0.14199	0.4461	1.096	0.73985	0.14303	0.51242			-0.272	0.98408	0.14199	0.43436
		t0 wetted	2.23661			-2.936	1.00722	0.271	0.49514	-1.602	1.02489	0.267	0.64611			-0.137	1.00005	0.16227	0.62352	-0.137	1.01023	0.16227	0.93989			-0.137	0.9781	0.16227	0.39592	-0.267	0.93095	0.267	0.72829			-0.137	1.01099	0.16227	0.44987	1.233	0.7791	0.16346	0.52116			-0.137	0.97577	0.16227	0.43904
		t0 bare	0.86647			-2.673	--	0.28592	0.49857	-1.335	--	0.29808	0.65478				--	0.18256	0.63106		--	0.18256	0.94286				--	0.18256	0.40017		--	0.28588	0.73195				--	0.18256	0.45357	1.37	0.77825	0.18389	0.5296					0.18256	0.44362
		ratio w/b	2.58129			-2.407	--	0.31769	0.50572	-1.067	--	0.3312	0.66353				--	0.20284	0.63827		--	0.20284	0.9456				--	0.20284	0.40434		--	0.31765	0.73783				--	0.20284	0.45719	1.507	0.79374	0.20432	0.53775					0.20284	0.44811
						-2.14	--	0.34946	0.51264	-0.801	--	0.36432	0.67181				--	0.22313	0.64517		--	0.22313	0.94812				--	0.22313	0.40845		--	0.34941	0.74341				--	0.22313	0.46075	1.644	0.80347	0.22476	0.54563					0.22313	0.4525
		Vesicle 04				-1.873	--	0.38123	0.51934	-0.534	--	0.39744	0.67965			0	0.54811	0.24341	0.65178	0	0.90102	0.24341	0.95044			0	0.35915	0.24341	0.4125		--	0.38118	0.7487			0	0.41745	0.24341	0.46424	1.781	0.82396	0.24519	0.55325			0	0.39847	0.24341	0.45679
		t0 wetted	1.89398			-1.606	--	0.41299	0.52585	-0.267	--	0.43056	0.6871			0.137	0.62752	0.2637	0.65813	0.137	0.94695	0.2637	0.9526			0.137	0.40011	0.2637	0.41647		--	0.41294	0.75373			0.137	0.45406	0.2637	0.46766	1.917	0.81467	0.26562	0.56061			0.137	0.45676	0.2637	0.461
		t0 bare	0.98946			-1.339	--	0.44476	0.53215	0	0.54132	0.46368	0.69417			0.272	0.67921	0.272	0.66065	0.272	0.98931	0.272	0.95343			0.272	0.43036	0.272	0.41808		--	0.44471	0.75851			0.272	0.48107	0.272	0.46904	2.055	0.84225	0.274	0.56357			0.272	0.49374	0.272	0.4627
		ratio w/b	1.91416			-1.072	--	0.47653	0.53828	0.267	0.65823	0.4968	0.7009			0.409	0.70634	0.28398	0.66422	0.409	0.95767	0.28398	0.9546			0.409	0.46821	0.28398	0.42038		--	0.47647	0.76307			0.409	0.50606	0.28398	0.47102	2.191	0.82542	0.28605	0.56775			0.409	0.52164	0.28398	0.46512
						-0.805	--	0.5083	0.54422	0.534	0.70845	0.52992	0.70731			0.544	0.72919	0.30426	0.67007	0.544	0.93419	0.30426	0.95646			0.544	0.48223	0.30426	0.42423		--	0.50824	0.76742			0.544	0.52019	0.30426	0.47432	2.329	0.83359	0.30649	0.57465			0.544	0.55153	0.30426	0.46916
		Vesicle 05				-0.538	--	0.538	0.54963	0.801	0.76273	0.534	0.70808			0.681	0.74755	0.32455	0.6757	0.681	0.9717	0.32455	0.95821			0.681	0.50013	0.32455	0.42802		--	0.533	0.77067			0.681	0.53728	0.32455	0.47755	2.466	0.83325	0.32692	0.58135			0.681	0.55761	0.32455	0.47312
		t0 wetted	1.70203			-0.271	--	0.54007	0.55	1.067	0.76285	0.56304	0.71343			0.817	0.7619	0.34483	0.68111	0.817	0.99926	0.34483	0.95984			0.817	0.52032	0.34483	0.43175		--	0.54	0.77157			0.817	0.53719	0.34483	0.48073	2.603	0.84853	0.34735	0.58783			0.817	0.58544	0.34483	0.477
		t0 bare	1.01311			0	0.40828	0.57184	0.55561	1.335	0.80096	0.59616	0.71927			0.952	0.77687	0.36512	0.68632	0.952	0.96251	0.36512	0.96137			0.952	0.5437	0.36512	0.43542	0	0.65959	0.57177	0.77554			0.952	0.552	0.36512	0.48385	2.739	0.85447	0.36778	0.59413			0.952	0.58483	0.36512	0.4808
		ratio w/b	1.68001			0.271	0.49711	0.60361	0.56107	1.602	0.82349	0.62928	0.72485			1.089	0.79585	0.3854	0.69135	1.089	0.98625	0.3854	0.9628			1.089	0.54807	0.3854	0.43904	0.267	0.72964	0.60353	0.77934			1.089	0.58271	0.3854	0.48692	2.876	0.85323	0.38822	0.60023			1.089	0.59781	0.3854	0.48453
						0.538	0.5547	0.63538	0.56637	1.869	0.84293	0.6624	0.73019			1.225	0.8033	0.40569	0.69619	1.225	0.96736	0.40569	0.96416			1.225	0.57723	0.40569	0.4426	0.533	0.77301	0.6353	0.78298			1.225	0.58193	0.40569	0.48993	3.014	0.87222	0.40865	0.60616			1.225	0.61182	0.40569	0.48819
		MEAN ratio w/b	2.1262			0.805	0.60929	0.66714	0.57154	2.136	0.83286	0.69552	0.7353			1.363	0.824	0.409	0.69697	1.363	1.00998	0.409	0.96437			1.363	0.58223	0.409	0.44317	0.801	0.80471	0.66706	0.78646			1.363	0.59281	0.409	0.49042	3.151	0.86656	0.411	0.60683			1.363	0.60987	0.409	0.48878
						1.072	0.65179	0.69891	0.57656	2.402	0.82872	0.72864	0.7402			1.497	0.82712	0.42597	0.70086	1.497	0.98982	0.42597	0.96544			1.497	0.58868	0.42597	0.4461	1.066	0.81731	0.69882	0.78981			1.497	0.59372	0.42597	0.49289	3.288	0.86163	0.42908	0.61192			1.497	0.62434	0.42597	0.49178
		SD ratio w/b	0.400592			1.339	0.67374	0.73068	0.58146	2.668	0.85481	0.76176	0.74491			1.631	0.83678	0.44625	0.70538	1.631	1.01151	0.44625	0.96664			1.631	0.60254	0.44625	0.44955	1.334	0.8594	0.73059	0.79302			1.631	0.63225	0.44625	0.49579	3.425	0.86768	0.44951	0.61751			1.631	0.63511	0.44625	0.4953
						1.606	0.6597	0.76245	0.58622	2.931	0.91492	0.79488	0.74942			1.769	0.84649	0.46654	0.70974	1.769	0.99926	0.46654	0.96778			1.769	0.61413	0.46654	0.45295	1.601	0.82673	0.76235	0.7961			1.769	0.61849	0.46654	0.49865	3.561	0.87191	0.46995	0.62295			1.769	0.64284	0.46654	0.49875
						1.873	0.68615	0.79422	0.59087	3.194	0.87675	0.801	0.75024			1.904	0.85043	0.48682	0.71395	1.904	0.99135	0.48682	0.96887			1.904	0.61764	0.48682	0.4563	1.868	0.81627	0.79412	0.79907			1.904	0.62389	0.48682	0.50146	3.699	0.88748	0.49038	0.62824			1.904	0.6377	0.48682	0.50214
						2.14	0.69926	0.805	0.59242	3.457	0.86919	0.828	0.75376			2.04	0.85109	0.50711	0.71802	2.04	0.97834	0.50711	0.96989			2.04	0.61134	0.50711	0.4596	2.135	0.86299	0.801	0.7997			2.04	0.65035	0.50711	0.50422	3.836	0.88512	0.51081	0.63338			2.04	0.64624	0.50711	0.50547
						2.407	0.74438	0.82599	0.59539	3.72	0.86394	0.86112	0.75793			2.176	0.87167	0.52739	0.72197	2.176	0.98727	0.52739	0.97087			2.176	0.62686	0.52739	0.46285	2.402	0.88981	0.82588	0.80193			2.176	0.6264	0.52739	0.50694	3.972	0.83987	0.53124	0.63838			2.176	0.66423	0.52739	0.50874
						2.673	0.73086	0.85776	0.59981	3.985	0.89353	0.89424	0.76195			2.312	0.86169	0.544	0.7251	2.312	1.01534	0.544	0.97163			2.312	0.63412	0.544	0.46548	2.668	0.89145	0.85765	0.80468			2.312	0.64793	0.544	0.50913	4.11	0.88283	0.548	0.64239			2.312	0.65916	0.544	0.51137
						2.936	0.76519	0.88953	0.60411	4.253	0.90687	0.92736	0.76582			2.448	0.86703	0.54768	0.72579	2.448	0.97757	0.54768	0.9718			2.448	0.64356	0.54768	0.46606	2.931	0.86336	0.88941	0.80733			2.448	0.64221	0.54768	0.50961	4.247	0.86195	0.55168	0.64325			2.448	0.67435	0.54768	0.51195
						3.199	0.7692	0.92129	0.60831	4.52	0.89543	0.96048	0.76954			2.583	0.88002	0.56796	0.72949	2.583	1.00717	0.56796	0.97268			2.583	0.64412	0.56796	0.46922	3.194	0.91275	0.92118	0.80989			2.583	0.64989	0.56796	0.51223	4.384	0.88034	0.57211	0.648			2.583	0.68005	0.56796	0.5151
						3.462	0.75182	0.95306	0.61241	4.786	0.91195	0.9936	0.77314			2.719	0.87148	0.58824	0.73307	2.719	0.99951	0.58824	0.97353			2.719	0.64083	0.58824	0.47233	3.457	0.89485	0.95294	0.81236			2.719	0.65007	0.58824	0.51482	4.521	0.87105	0.59254	0.65262			2.719	0.67762	0.58824	0.5182
						3.725	0.7576	0.98483	0.61641	5.053	0.91621	1.02672	0.77661			2.856	0.8767	0.60853	0.73655	2.856	0.96711	0.60853	0.97433			2.856	0.66617	0.60853	0.4754	3.72	0.91345	0.98471	0.81474			2.856	0.66863	0.60853	0.51736	4.658	0.88719	0.61297	0.65712			2.856	0.6819	0.60853	0.52124
						3.988	0.79519	1.0166	0.62031	5.319	0.91165	1.05984	0.77996			2.992	0.87553	0.62881	0.73992	2.992	1.00283	0.62881	0.9751			2.992	0.673	0.62881	0.47842	3.983	0.89817	1.01647	0.81704			2.992	0.67183	0.62881	0.51986	4.795	0.86856	0.63341	0.66152			2.992	0.70273	0.62881	0.52423
						4.251	0.80525	1.04837	0.62413	5.585	0.91186	1.067	0.78067			3.128	0.86809	0.6491	0.74319	3.128	0.96736	0.6491	0.97584			3.128	0.67231	0.6491	0.4814	4.246	0.89926	1.04824	0.81927			3.128	0.6743	0.6491	0.52232	4.932	0.90133	0.65384	0.6658			3.128	0.6947	0.6491	0.52716
						4.514	0.82321	1.072	0.62691	5.852	0.93071	1.09296	0.78319			3.264	0.88851	0.66938	0.74637	3.264	0.99671	0.66938	0.97655			3.264	0.68309	0.66938	0.48434	4.509	0.89915	1.066	0.82048			3.264	0.67996	0.66938	0.52474	5.069	0.89928	0.67427	0.66997			3.264	0.70714	0.66938	0.53005
						4.777	0.81958	1.08014	0.62785	6.12	0.93223	1.12608	0.78632			3.4	0.87818	0.681	0.74815	3.4	1.00564	0.681	0.97694			3.4	0.67643	0.681	0.48601	4.772	0.90706	1.08	0.82142			3.4	0.67434	0.681	0.52611	5.206	0.91944	0.685	0.67212			3.4	0.69422	0.681	0.53168
						5.04	0.82618	1.11191	0.6315	6.387	0.94416	1.1592	0.78935			3.535	0.89725	0.68967	0.74946	3.535	0.999	0.68967	0.97722			3.535	0.69483	0.68967	0.48724	5.035	0.93148	1.11177	0.82351			3.535	0.6891	0.68967	0.52712	5.343	0.89155	0.6947	0.67405			3.535	0.70778	0.68967	0.53289
						5.305	0.83254	1.14368	0.63506	6.654	0.8975	1.19232	0.79228			3.672	0.88438	0.70995	0.75246	3.672	0.97502	0.70995	0.97787			3.672	0.68844	0.70995	0.4901	5.3	0.8849	1.14353	0.82553			3.672	0.68613	0.70995	0.52947	5.48	0.91244	0.71514	0.67802			3.672	0.71885	0.70995	0.53568
						5.572	0.81408	1.17544	0.63854	6.921	0.9406	1.22544	0.79512			3.808	0.9089	0.73023	0.75537	3.808	0.98267	0.73023	0.97849			3.808	0.68781	0.73023	0.49292	5.567	0.89973	1.1753	0.82748			3.808	0.69075	0.73023	0.53178	5.617	0.89396	0.73557	0.68191			3.808	0.71155	0.73023	0.53842
						5.838	0.81618	1.20721	0.64194	7.188	0.91075	1.25856	0.79787			3.944	0.89623	0.75052	0.75821	3.944	1.03677	0.75052	0.97909			3.944	0.70787	0.75052	0.4957	5.835	0.89943	1.20706	0.82938			3.944	0.7136	0.75052	0.53405	5.754	0.904	0.756	0.6857			3.944	0.72478	0.75052	0.54112
						6.106	0.82568	1.23898	0.64527	7.454	0.93882	1.29168	0.80053			4.08	0.89015	0.7708	0.76097	4.08	0.98752	0.7708	0.97967			4.08	0.70664	0.7708	0.49845	6.102	0.95033	1.23883	0.83122			4.08	0.68897	0.7708	0.53629	5.891	0.9074	0.77643	0.6894			4.08	0.71178	0.7708	0.54377
						6.373	0.83606	1.27075	0.64853	7.721	0.95595	1.3248	0.80312			4.216	0.88532	0.79109	0.76366	4.216	0.99058	0.79109	0.98022			4.216	0.70182	0.79109	0.50116	6.369	0.89572	1.27059	0.833			4.216	0.68805	0.79109	0.5385	6.028	0.90836	0.79686	0.69302			4.216	0.71183	0.79109	0.54638
						6.639	0.8619	1.30252	0.65172	7.989	0.92881	1.335	0.8039			4.352	0.89191	0.81137	0.76627	4.352	0.99339	0.81137	0.98076			4.352	0.70796	0.81137	0.50383	6.635	0.88543	1.30236	0.83474			4.352	0.69203	0.81137	0.54067	6.165	0.91241	0.8173	0.69656			4.352	0.73059	0.81137	0.54895
						6.906	0.86443	1.33429	0.65484	8.256	0.93731	1.35792	0.80562			4.488	0.89226	0.817	0.76699	4.488	1.01355	0.817	0.9809			4.488	0.72112	0.817	0.50456	6.902	0.91512	1.334	0.83641			4.488	0.71954	0.817	0.54127	6.302	0.9335	0.822	0.69736			4.488	0.73294	0.817	0.54965
						7.173	0.81589	1.339	0.6553	8.522	0.92467	1.39105	0.80806			4.624	0.90543	0.83166	0.76882	4.624	1.01483	0.83166	0.98127			4.624	0.72059	0.83166	0.50647	7.169	0.93767	1.33412	0.83642			4.624	0.70405	0.83166	0.54281	6.439	0.91861	0.83773	0.70002			4.624	0.72998	0.83166	0.55148
						7.44	0.83414	1.36606	0.6579	8.79	0.93211	1.42417	0.81042			4.76	0.89729	0.85194	0.7713	4.76	1.00181	0.85194	0.98177			4.76	0.73825	0.85194	0.50907	7.435	0.90854	1.36588	0.83805			4.76	0.69582	0.85194	0.54492	6.576	0.92504	0.85816	0.7034			4.76	0.72899	0.85194	0.55396
						7.707	0.86135	1.39783	0.6609	9.057	0.8989	1.45729	0.81272			4.896	0.90637	0.87222	0.77372	4.896	1.01534	0.87222	0.98225			4.896	0.73762	0.87222	0.51164	7.703	0.93101	1.39765	0.83964			4.896	0.71378	0.87222	0.547	6.713	0.93091	0.87859	0.70671			4.896	0.74364	0.87222	0.55641
						7.974	0.84519	1.42959	0.66383	9.324	0.95473	1.49041	0.81495			5.032	0.91748	0.89251	0.77608	5.032	0.97808	0.89251	0.98271			5.032	0.73232	0.89251	0.51417	7.969	0.93296	1.42941	0.84119			5.032	0.72219	0.89251	0.54905	6.85	0.94492	0.89903	0.70995			5.032	0.73591	0.89251	0.55882
						8.241	0.87615	1.46136	0.6667	9.591	0.95015	1.52353	0.81712			5.168	0.92524	0.91279	0.77838	5.168	1.02095	0.91279	0.98316			5.168	0.73249	0.91279	0.51667	8.237	0.93915	1.46118	0.84269			5.168	0.70012	0.91279	0.55107	6.986	0.94056	0.91946	0.71311			5.168	0.73895	0.91279	0.56119
						8.508	0.86214	1.49313	0.66952	9.857	0.92207	1.55665	0.81923			5.304	0.90832	0.93308	0.78063	5.304	1.02401	0.93308	0.98359			5.304	0.74421	0.93308	0.51914	8.504	0.92856	1.49294	0.84415			5.304	0.70254	0.93308	0.55306	7.124	0.91744	0.93989	0.71621			5.304	0.74995	0.93308	0.56353
						8.775	0.87347	1.5249	0.67228	10.125	0.93378	1.58977	0.82128			5.44	0.89491	0.952	0.78267	5.44	0.99007	0.952	0.98398			5.44	0.74386	0.952	0.52142	8.771	0.91506	1.52471	0.84557			5.44	0.70332	0.952	0.55489	7.261	0.93745	0.959	0.71905			5.44	0.74331	0.952	0.56567
						9.042	0.8599	1.55667	0.67499	10.392	0.94991	1.602	0.82203			5.576	0.91218	0.95336	0.78282	5.576	1.00972	0.95336	0.98401			5.576	0.73505	0.95336	0.52158	9.038	0.9435	1.55647	0.84696			5.576	0.72064	0.95336	0.55502	7.398	0.93581	0.96032	0.71925			5.576	0.74774	0.95336	0.56583
						9.309	0.84115	1.58844	0.67764	10.658	0.94043	1.62289	0.82328			5.712	0.91479	0.97365	0.78496	5.712	1.02018	0.97365	0.98441			5.712	0.74585	0.97365	0.52399	9.304	0.94536	1.58824	0.84831			5.712	0.71196	0.97365	0.55695	7.534	0.9355	0.98076	0.72222			5.712	0.7484	0.97365	0.56809
						9.576	0.85743	1.606	0.67908	10.925	0.91659	1.65601	0.82523			5.848	0.91974	0.99393	0.78704	5.848	1.01891	0.99393	0.9848			5.848	0.75589	0.99393	0.52637	9.572	0.91548	1.601	0.84884			5.848	0.70391	0.99393	0.55886	7.672	0.92909	1.00119	0.72513			5.848	0.76488	0.99393	0.57032
						9.843	0.85167	1.62021	0.68024	11.192	0.97358	1.68913	0.82713			5.984	0.91105	1.01421	0.78908	5.984	1.03703	1.01421	0.98518			5.984	0.75635	1.01421	0.52871	9.839	0.92992	1.62	0.84962			5.984	0.72832	1.01421	0.56073	7.809	0.93047	1.02162	0.72798			5.984	0.75076	1.01421	0.57252
						10.11	0.87559	1.65198	0.6828	11.46	0.95925	1.72225	0.82897			6.119	0.9206	1.0345	0.79108	6.119	1.02146	1.0345	0.98555			6.119	0.74928	1.0345	0.53103	10.106	0.92426	1.65177	0.85091			6.119	0.72626	1.0345	0.56259	7.946	0.93633	1.04205	0.73078			6.119	0.76429	1.0345	0.57469
						10.377	0.85539	1.68374	0.6853	11.727	0.95738	1.75537	0.83077			6.255	0.91943	1.05478	0.79302	6.255	0.99416	1.05478	0.98591			6.255	0.75609	1.05478	0.53332	10.373	0.93438	1.68353	0.85216			6.255	0.74303	1.05478	0.56442	8.083	0.95208	1.06249	0.73352			6.255	0.74602	1.05478	0.57682
						10.644	0.86365	1.71551	0.68776	11.994	0.96226	1.78849	0.83253			6.392	0.91701	1.07507	0.79493	6.392	0.96915	1.07507	0.98625			6.392	0.76065	1.07507	0.53558	10.64	0.91579	1.7153	0.85337			6.392	0.72845	1.07507	0.56622	8.22	0.95006	1.08292	0.7362			6.392	0.75375	1.07507	0.57892
						10.911	0.90705	1.74728	0.69017	12.26	0.95864	1.82161	0.83424			6.528	0.92949	1.089	0.79621	6.528	1.01074	1.089	0.98648			6.528	0.75216	1.089	0.53712	10.907	0.92672	1.74706	0.85456			6.528	0.75857	1.089	0.56744	8.357	0.93584	1.096	0.73789			6.528	0.76919	1.089	0.58035
						11.178	0.8833	1.77905	0.69254	12.528	0.9545	1.85473	0.83591			6.664	0.9204	1.09535	0.79679	6.664	1.0036	1.09535	0.98659			6.664	0.76262	1.09535	0.53782	11.174	0.95646	1.77883	0.85573			6.664	0.73312	1.09535	0.568	8.494	0.94253	1.10335	0.73884			6.664	0.75826	1.09535	0.58099
						11.445	0.87379	1.81082	0.69486	12.795	0.92995	1.869	0.83662			6.8	0.92754	1.11564	0.79861	6.8	1.00972	1.11564	0.98692			6.8	0.76209	1.11564	0.54003	11.441	0.94718	1.81059	0.85686			6.8	0.74006	1.11564	0.56975	8.63	0.96324	1.12378	0.74142			6.8	0.76498	1.11564	0.58304
						11.712	0.88841	1.84259	0.69715	13.061	0.9437	1.88785	0.83755			6.936	0.91631	1.13592	0.80039	6.936	1.0036	1.13592	0.98723			6.936	0.76094	1.13592	0.54221	11.708	0.90882	1.84236	0.85797			6.936	0.71438	1.13592	0.57148	8.767	0.93667	1.14422	0.74395			6.936	0.75656	1.13592	0.58505
						11.979	0.88824	1.873	0.69929	13.329	0.91778	1.92097	0.83914			7.072	0.92134	1.1562	0.80213	7.072	0.9842	1.1562	0.98754			7.072	0.76306	1.1562	0.54436	11.974	0.94339	1.868	0.85884			7.072	0.73883	1.1562	0.57319	8.904	0.94009	1.16465	0.74643			7.072	0.76211	1.1562	0.58703
						12.246	0.87138	1.87436	0.69939	13.596	0.94411	1.95409	0.84069			7.208	0.92403	1.17649	0.80384	7.208	0.97604	1.17649	0.98784			7.208	0.75902	1.17649	0.54649	12.241	0.92069	1.87412	0.85905			7.208	0.74413	1.17649	0.57488	9.041	0.92655	1.18508	0.74887			7.208	0.76272	1.17649	0.58899
						12.513	0.8853	1.90613	0.70159	13.862	0.96681	1.98721	0.84221			7.344	0.92808	1.19677	0.8055	7.344	1.04111	1.19677	0.98813			7.344	0.76013	1.19677	0.54859	12.508	0.92552	1.90589	0.8601			7.344	0.74669	1.19677	0.57654	9.178	0.97488	1.20551	0.75126			7.344	0.75763	1.19677	0.59092
						12.78	0.88525	1.93789	0.70376	14.129	0.96138	2.02033	0.8437			7.48	0.92235	1.21706	0.80714	7.48	1.04698	1.21706	0.98842			7.48	0.76707	1.21706	0.55067	12.776	0.9581	1.93765	0.86114			7.48	0.73563	1.21706	0.57818	9.315	0.94993	1.22595	0.75361			7.48	0.7736	1.21706	0.59282
						13.047	0.87583	1.96966	0.70588	14.397	0.95242	2.05345	0.84515			7.616	0.91089	1.225	0.80777	7.616	0.98089	1.225	0.98852			7.616	0.76943	1.225	0.55148	13.042	0.94458	1.96942	0.86215			7.616	0.73668	1.225	0.57882	9.452	0.94427	1.233	0.75441			7.616	0.76893	1.225	0.59356
						13.314	0.89222	2.00143	0.70797	14.664	0.91577	2.08657	0.84657			7.751	0.93198	1.23734	0.80874	7.751	1.03345	1.23734	0.98869			7.751	0.78482	1.23734	0.55273	13.31	0.92858	2.00118	0.86313			7.751	0.75016	1.23734	0.5798	9.59	0.93246	1.24638	0.75592			7.751	0.77111	1.23734	0.59469
						13.581	0.91336	2.0332	0.71003	14.931	0.93351	2.11969	0.84795			7.888	0.9257	1.25763	0.81031	7.888	0.98752	1.25763	0.98896			7.888	0.77951	1.25763	0.55476	13.577	0.93104	2.03294	0.8641			7.888	0.75533	1.25763	0.5814	9.727	0.9363	1.26681	0.75818			7.888	0.77448	1.25763	0.59654
						13.848	0.9165	2.06497	0.71205	15.198	0.97128	2.136	0.84862			8.023	0.93736	1.27791	0.81184	8.023	1.03754	1.27791	0.98922			8.023	0.77772	1.27791	0.55677	13.843	0.93745	2.06471	0.86504			8.023	0.75985	1.27791	0.58298	9.864	0.94072	1.28724	0.7604			8.023	0.77273	1.27791	0.59837
						14.114	0.91129	2.09674	0.71403	15.465	0.93807	2.15281	0.84931			8.159	0.92181	1.29819	0.81335	8.159	1.01738	1.29819	0.98948			8.159	0.77886	1.29819	0.55875	14.11	0.93851	2.09647	0.86597			8.159	0.73339	1.29819	0.58454	10.001	0.93672	1.30768	0.76259			8.159	0.78224	1.29819	0.60017
						14.382	0.86966	2.12851	0.71598	15.732	0.89896	2.18593	0.85064			8.296	0.92914	1.31848	0.81482	8.296	0.99365	1.31848	0.98973			8.296	0.79132	1.31848	0.56071	14.378	0.92552	2.12824	0.86687			8.296	0.75816	1.31848	0.58608	10.138	0.95675	1.32811	0.76473			8.296	0.76873	1.31848	0.60194
						14.649	0.9115	2.14	0.71668	15.999	0.95131	2.21905	0.85193			8.432	0.92543	1.33876	0.81627	8.432	1.03779	1.33876	0.98997			8.432	0.77814	1.33876	0.56265	14.645	0.937	2.135	0.86706			8.432	0.76981	1.33876	0.5876	10.274	0.94051	1.34854	0.76684			8.432	0.79022	1.33876	0.6037
						14.916	0.90036	2.16028	0.7179	16.266	0.95085	2.25217	0.8532			8.567	0.92949	1.35905	0.81769	8.567	1.02784	1.35905	0.99021			8.567	0.79443	1.35905	0.56457	14.911	0.94366	2.16	0.86776			8.567	0.73924	1.35905	0.5891	10.411	0.96186	1.36897	0.76891			8.567	0.78313	1.35905	0.60543
						15.183	0.88071	2.19205	0.71979	16.533	0.92633	2.28529	0.85445			8.703	0.91962	1.363	0.81796	8.703	1.00003	1.363	0.99025			8.703	0.79403	1.363	0.56494	15.178	0.94015	2.19177	0.86863			8.703	0.74276	1.363	0.58939	10.548	0.95332	1.37	0.76901			8.703	0.77681	1.363	0.60576
						15.449	0.89309	2.22381	0.72165	16.799	0.97974	2.31841	0.85567			8.84	0.93179	1.37933	0.81908	8.84	1.00028	1.37933	0.99044			8.84	0.78617	1.37933	0.56647	15.446	0.92083	2.22353	0.86948			8.84	0.74998	1.37933	0.59058	10.685	0.94954	1.38941	0.77094			8.84	0.77826	1.37933	0.60713
						15.717	0.9074	2.25558	0.72348	17.066	0.95342	2.35153	0.85686			8.976	0.93147	1.39962	0.82045	8.976	1.02069	1.39962	0.99066			8.976	0.78659	1.39962	0.56834	15.712	0.91788	2.2553	0.87031			8.976	0.76959	1.39962	0.59205	10.823	0.93882	1.40984	0.77294			8.976	0.77377	1.39962	0.60882
						15.984	0.91757	2.28735	0.72527	17.334	0.93421	2.38465	0.85803			9.112	0.93405	1.4199	0.82178	9.112	1.00538	1.4199	0.99088			9.112	0.79261	1.4199	0.5702	15.979	0.94609	2.28706	0.87112			9.112	0.77219	1.4199	0.59349	10.96	0.95973	1.43027	0.77491			9.112	0.78467	1.4199	0.61048
						16.251	0.89577	2.31912	0.72704	17.601	0.95193	2.402	0.85863			9.248	0.93405	1.44018	0.8231	9.248	1.02605	1.44018	0.9911			9.248	0.78571	1.44018	0.57203	16.247	0.95442	2.31883	0.87192			9.248	0.76753	1.44018	0.59492	11.097	0.93669	1.4507	0.77684			9.248	0.78748	1.44018	0.61212
						16.518	0.894	2.35089	0.72879	17.868	0.96001	2.41777	0.85917			9.384	0.92875	1.46047	0.82439	9.384	0.99926	1.46047	0.99131			9.384	0.79218	1.46047	0.57384	16.514	0.93201	2.35059	0.87271			9.384	0.77539	1.46047	0.59633	11.234	0.97281	1.47114	0.77875			9.384	0.79377	1.46047	0.61374
						16.785	0.90245	2.38266	0.7305	18.135	0.96503	2.45089	0.8603			9.52	0.92964	1.48075	0.82565	9.52	1.01125	1.48075	0.99151			9.52	0.78763	1.48075	0.57564	16.78	0.95362	2.38236	0.87347			9.52	0.7678	1.48075	0.59773	11.37	0.96025	1.49157	0.78062			9.52	0.79514	1.48075	0.61534
						17.052	0.91277	2.407	0.7318	18.402	0.91825	2.48401	0.8614			9.656	0.93915	1.497	0.82665	9.656	1.0332	1.497	0.99167			9.656	0.80265	1.497	0.57706	17.047	0.92371	2.402	0.87394			9.656	0.77905	1.497	0.59883	11.507	0.96132	1.507	0.78201			9.656	0.7905	1.497	0.6166
						17.319	0.89103	2.41443	0.73219	18.669	0.98598	2.51713	0.86248			9.791	0.93775	1.50104	0.8269	9.791	1.02605	1.50104	0.99171			9.791	0.79944	1.50104	0.57741	17.315	0.93463	2.41412	0.87423			9.791	0.77928	1.50104	0.5991	11.644	0.96399	1.512	0.78246			9.791	0.78683	1.50104	0.61692
						17.586	0.88464	2.4462	0.73385	18.936	0.9875	2.55025	0.86353			9.927	0.93249	1.52132	0.82812	9.927	1.0332	1.52132	0.99191			9.927	0.80922	1.52132	0.57917	17.582	0.92942	2.44589	0.87497			9.927	0.77397	1.52132	0.60047	11.782	0.96625	1.53243	0.78427			9.927	0.77742	1.52132	0.61847
						17.853	0.90795	2.47796	0.73549	19.203	0.95916	2.58337	0.86457			10.064	0.91834	1.54161	0.82932	10.064	1.02044	1.54161	0.9921			10.064	0.79231	1.54161	0.5809	17.849	0.94238	2.47765	0.87569			10.064	0.76671	1.54161	0.60181	11.919	0.96448	1.55286	0.78605			10.064	0.79532	1.54161	0.62001
						18.12	0.91495	2.50973	0.7371	19.469	0.97303	2.61649	0.86559			10.2	0.92945	1.56189	0.83049	10.2	1.03805	1.56189	0.99229			10.2	0.8072	1.56189	0.58262	18.115	0.9227	2.50942	0.8764			10.2	0.771	1.56189	0.60314	12.056	0.95153	1.5733	0.7878			10.2	0.7902	1.56189	0.62153
						18.387	0.89536	2.5415	0.73869	19.737	0.95978	2.64961	0.86659			10.336	0.9289	1.58217	0.83165	10.336	1.0235	1.58217	0.99247			10.336	0.79364	1.58217	0.58432	18.383	0.94163	2.54118	0.8771			10.336	0.75519	1.58217	0.60445	12.193	0.95711	1.59373	0.78952			10.336	0.79063	1.58217	0.62304
						18.654	0.9144	2.57327	0.74025	20.004	0.93246	2.668	0.86713			10.472	0.94609	1.60246	0.83279	10.472	0.99084	1.60246	0.99265			10.472	0.79528	1.60246	0.586	18.65	0.93711	2.57295	0.87778			10.472	0.7662	1.60246	0.60575	12.329	0.97089	1.61416	0.79122			10.472	0.7811	1.60246	0.62452
						18.921	0.93434	2.60504	0.74179	20.271	0.97238	2.68273	0.86757			10.608	0.94765	1.62274	0.8339	10.608	0.98267	1.62274	0.99282			10.608	0.80709	1.62274	0.58767	18.917	0.92315	2.60471	0.87846			10.608	0.76543	1.62274	0.60704	12.467	0.97771	1.63459	0.79289			10.608	0.79022	1.62274	0.62598
						19.187	0.9324	2.63681	0.74331	20.538	0.96378	2.71585	0.86853			10.744	0.92321	1.631	0.83435	10.744	1.00436	1.631	0.99289			10.744	0.81473	1.631	0.58834	19.184	0.92474	2.63648	0.87912			10.744	0.74925	1.631	0.60755	12.604	0.9644	1.644	0.79365			10.744	0.80624	1.631	0.62657
						19.455	0.92995	2.66858	0.74481	20.805	0.94959	2.74897	0.86947			10.88	0.94001	1.64303	0.835	10.88	1.02018	1.64303	0.993			10.88	0.80853	1.64303	0.58931	19.45	0.93736	2.668	0.87976			10.88	0.75446	1.64303	0.60831	12.741	0.96279	1.65503	0.79454			10.88	0.78551	1.64303	0.62743
						19.722	0.90542	2.673	0.74501	21.072	0.97078	2.78209	0.8704			11.016	0.92438	1.66331	0.83608	11.016	0.99722	1.66331	0.99316			11.016	0.81161	1.66331	0.59094	19.718	0.94054	2.66824	0.87977			11.016	0.75167	1.66331	0.60956	12.878	0.96739	1.67546	0.79616			11.016	0.80277	1.66331	0.62886
						19.989	0.92184	2.70035	0.74628	21.339	0.95674	2.81521	0.87131			11.151	0.94231	1.6836	0.83714	11.151	0.97834	1.6836	0.99333			11.151	0.80899	1.6836	0.59256	19.985	0.94539	2.70001	0.8804			11.151	0.7556	1.6836	0.6108	13.015	0.95605	1.69589	0.79775			11.151	0.80054	1.6836	0.63027
						20.256	0.88777	2.73211	0.74773	21.606	0.9608	2.84833	0.87221			11.287	0.92843	1.70388	0.83819	11.287	0.98318	1.70388	0.99349			11.287	0.82012	1.70388	0.59415	20.252	0.96845	2.73177	0.88103			11.287	0.75204	1.70388	0.61203	13.152	0.96137	1.71632	0.79932			11.287	0.80609	1.70388	0.63167
						20.523	0.9044	2.76388	0.74917	21.873	0.96608	2.88145	0.87308			11.424	0.94769	1.72416	0.83921	11.424	0.97655	1.72416	0.99365			11.424	0.8034	1.72416	0.59573	20.519	0.95958	2.76353	0.88164			11.424	0.76515	1.72416	0.61324	13.289	0.96881	1.73676	0.80087			11.424	0.81929	1.72416	0.63305
						20.79	0.90652	2.79565	0.75058	22.139	0.96202	2.91457	0.87395			11.56	0.93997	1.74445	0.84022	11.56	1.02274	1.74445	0.9938			11.56	0.81211	1.74445	0.5973	20.786	0.96847	2.7953	0.88225			11.56	0.76049	1.74445	0.61444	13.426	0.96586	1.75719	0.8024			11.56	0.8033	1.74445	0.63441
						21.057	0.92307	2.82742	0.75197	22.407	0.98896	2.931	0.87437			11.695	0.93136	1.76473	0.84122	11.695	1.01636	1.76473	0.99396			11.695	0.81457	1.76473	0.59884	21.053	0.96382	2.82706	0.88284			11.695	0.7599	1.76473	0.61562	13.563	0.97616	1.77762	0.8039			11.695	0.80515	1.76473	0.63576
						21.324	0.88432	2.85919	0.75334	22.673	0.97396	2.94769	0.8748			11.832	0.93237	1.769	0.84142	11.832	1.03447	1.769	0.99399			11.832	0.81525	1.769	0.59917	21.32	0.92203	2.85883	0.88342			11.832	0.7774	1.769	0.61587	13.7	0.97416	1.781	0.80415			11.832	0.80518	1.769	0.63604
						21.591	0.90333	2.89096	0.7547	22.941	0.99532	2.98081	0.87563			11.968	0.95042	1.78502	0.84219	11.968	1.00972	1.78502	0.9941			11.968	0.80218	1.78502	0.60038	21.587	0.96794	2.89059	0.884			11.968	0.74984	1.78502	0.6168	13.837	0.96368	1.79805	0.80538			11.968	0.80961	1.78502	0.63709
						21.858	0.90504	2.92273	0.75603	23.208	0.9636	3.01393	0.87645			12.104	0.93802	1.8053	0.84315	12.104	1.0036	1.8053	0.99425			12.104	0.80826	1.8053	0.60189	21.854	0.94723	2.92236	0.88456			12.104	0.77288	1.8053	0.61796	13.974	0.95932	1.81849	0.80684			12.104	0.80639	1.8053	0.6384
						22.125	0.89333	2.936	0.75658	23.475	0.93322	3.04705	0.87725			12.239	0.94005	1.82559	0.8441	12.239	1.03141	1.82559	0.99439			12.239	0.80957	1.82559	0.60339	22.121	0.92624	2.931	0.88471			12.239	0.76296	1.82559	0.6191	14.111	0.9787	1.83892	0.80828			12.239	0.80028	1.82559	0.6397
						22.392	0.91664	2.9545	0.75735	23.742	0.94828	3.08017	0.87805			12.376	0.94036	1.84587	0.84503	12.376	1.02376	1.84587	0.99454			12.376	0.81228	1.84587	0.60488	22.388	0.92959	2.95412	0.88512			12.376	0.77745	1.84587	0.62024	14.248	0.97151	1.85935	0.80969			12.376	0.81215	1.84587	0.64099
						22.659	0.91769	2.98626	0.75865	24.009	0.92995	3.11329	0.87883			12.512	0.93775	1.86615	0.84595	12.512	1.01278	1.86615	0.99467			12.512	0.8256	1.86615	0.60635	22.654	0.91805	2.98589	0.88566			12.512	0.76049	1.86615	0.62136	14.385	0.99338	1.87978	0.81109			12.512	0.81078	1.86615	0.64226
						22.926	0.92391	3.01803	0.75993	24.275	0.99515	3.14641	0.87959			12.648	0.91939	1.88644	0.84685	12.648	1.00411	1.88644	0.99481			12.648	0.82735	1.88644	0.60781	22.922	0.94394	3.01765	0.8862			12.648	0.77	1.88644	0.62247	14.521	0.96791	1.90022	0.81247			12.648	0.8145	1.88644	0.64352
						23.193	0.91743	3.0498	0.76119	24.542	0.9561	3.17953	0.88034			12.784	0.94161	1.904	0.84762	12.784	1.0161	1.904	0.99492			12.784	0.81774	1.904	0.60906	23.189	0.92014	3.04942	0.88673			12.784	0.77512	1.904	0.62342	14.659	0.98669	1.917	0.81358			12.784	0.80832	1.904	0.6446
						23.46	0.9087	3.08157	0.76244	24.81	0.95339	3.194	0.88067			12.92	0.95483	1.90672	0.84774	12.92	0.97451	1.90672	0.99494			12.92	0.82309	1.90672	0.60925	23.455	0.92178	3.08118	0.88724			12.92	0.77306	1.90672	0.62357	14.796	0.972	1.92065	0.81382			12.92	0.80589	1.90672	0.64476
						23.727	0.92926	3.11334	0.76367	25.077	0.95835	3.21265	0.88109			13.056	0.9326	1.92701	0.84861	13.056	0.98318	1.92701	0.99507			13.056	0.81573	1.92701	0.61068	23.723	0.95119	3.11295	0.88776			13.056	0.78819	1.92701	0.62466	14.933	0.95971	1.94108	0.81516			13.056	0.81813	1.92701	0.64599
						23.994	0.929	3.14511	0.76488	25.344	0.97367	3.24577	0.88182			13.192	0.92227	1.94729	0.84947	13.192	1.04774	1.94729	0.9952			13.192	0.822	1.94729	0.6121	23.989	0.94634	3.14471	0.88826			13.192	0.77173	1.94729	0.62573	15.07	0.97232	1.96151	0.81648			13.192	0.8233	1.94729	0.64721
						24.261	0.89833	3.17688	0.76608	25.61	0.97918	3.27889	0.88253			13.328	0.92804	1.96758	0.85032	13.328	0.99951	1.96758	0.99533			13.328	0.80979	1.96758	0.6135	24.257	0.93098	3.17648	0.88875			13.328	0.79198	1.96758	0.6268	15.207	0.98262	1.98195	0.81779			13.328	0.82033	1.96758	0.64841
						24.528	0.93443	3.199	0.76691	25.878	0.9512	3.31201	0.88324			13.464	0.93198	1.98786	0.85116	13.464	1.00258	1.98786	0.99545			13.464	0.81693	1.98786	0.61489	24.523	0.93881	3.194	0.88902			13.464	0.76634	1.98786	0.62785	15.343	0.95135	2.00238	0.81907			13.464	0.82023	1.98786	0.6496
						24.795	0.91588	3.20865	0.76726	26.145	0.95379	3.34513	0.88393			13.6	0.93927	2.00814	0.85198	13.6	1.00564	2.00814	0.99557			13.6	0.81671	2.00814	0.61626	24.791	0.91807	3.20824	0.88924			13.6	0.7758	2.00814	0.62889	15.481	0.97317	2.02281	0.82034			13.6	0.81683	2.00814	0.65077
						25.062	0.92481	3.24041	0.76843	26.412	0.95374	3.37825	0.88462			13.736	0.94722	2.02843	0.85279	13.736	1.03345	2.02843	0.99569			13.736	0.82029	2.02843	0.61762	25.058	0.95395	3.24001	0.88972			13.736	0.76735	2.02843	0.62992	15.618	0.97271	2.04324	0.82159			13.736	0.80832	2.02843	0.65193
						25.329	0.929	3.27218	0.76958	26.679	0.9437	3.41137	0.88529			13.872	0.95101	2.04	0.85325	13.872	1.02197	2.04	0.99576			13.872	0.82663	2.04	0.61839	25.325	0.95139	3.27177	0.89019			13.872	0.79376	2.04	0.63051	15.755	0.99743	2.055	0.8223			13.872	0.8143	2.04	0.65259
						25.595	0.9183	3.30395	0.77072	26.945	0.96801	3.44449	0.88596			14.008	0.9597	2.04871	0.85359	14.008	1.03039	2.04871	0.99581			14.008	0.81368	2.04871	0.61897	25.592	0.93187	3.30354	0.89066			14.008	0.79746	2.04871	0.63094	15.892	0.98093	2.06368	0.82282			14.008	0.81275	2.04871	0.65308
						25.863	0.9099	3.33572	0.77185	27.212	0.93413	3.457	0.8862			14.144	0.93693	2.069	0.85438	14.144	1.00462	2.069	0.99592			14.144	0.82361	2.069	0.62031	25.859	0.94963	3.3353	0.89112			14.144	0.80487	2.069	0.63195	16.029	0.9814	2.08411	0.82404			14.144	0.82406	2.069	0.65422
						26.13	0.93493	3.36749	0.77295	27.48	0.96427	3.47761	0.88661			14.28	0.9305	2.08928	0.85516	14.28	1.00079	2.08928	0.99604			14.28	0.82099	2.08928	0.62163	26.125	0.93157	3.36707	0.89157			14.28	0.79253	2.08928	0.63295	16.166	0.98168	2.10454	0.82524			14.28	0.82403	2.08928	0.65535
						26.397	0.94931	3.39926	0.77405	27.747	0.95701	3.51073	0.88725			14.416	0.93342	2.10957	0.85592	14.416	1.0064	2.10957	0.99615			14.416	0.81957	2.10957	0.62294	26.392	0.97377	3.39883	0.89201			14.416	0.78385	2.10957	0.63394	16.303	0.99582	2.12497	0.82642			14.416	0.81828	2.10957	0.65646
						26.664	0.90667	3.43103	0.77513	28.013	0.98015	3.54385	0.88789			14.551	0.95681	2.12985	0.85668	14.551	1.0258	2.12985	0.99626			14.551	0.818	2.12985	0.62424	26.66	0.9123	3.43059	0.89245			14.551	0.76401	2.12985	0.63492	16.44	0.99881	2.14541	0.82759			14.551	0.82791	2.12985	0.65756
						26.931	0.89597	3.462	0.77617	28.28	0.95517	3.57697	0.88851			14.688	0.95058	2.15013	0.85742	14.688	1.01585	2.15013	0.99636			14.688	0.82881	2.15013	0.62553	26.926	0.95102	3.457	0.89281			14.688	0.78736	2.15013	0.63589	16.577	0.99894	2.16584	0.82875			14.688	0.81301	2.15013	0.65865
						27.198	0.89327	3.4628	0.7762	28.548	0.93941	3.61009	0.88913			14.824	0.93557	2.17042	0.85816	14.824	1.00819	2.17042	0.99647			14.824	0.84003	2.17042	0.62681	27.194	0.92156	3.46236	0.89288			14.824	0.78403	2.17042	0.63685	16.714	0.98461	2.18627	0.82989			14.824	0.80842	2.17042	0.65973
						27.465	0.92754	3.49456	0.77726	28.815	0.96637	3.64321	0.88973			14.96	0.95397	2.176	0.85836	14.96	1.01738	2.176	0.9965			14.96	0.82577	2.176	0.62715	27.461	0.94182	3.49412	0.89331			14.96	0.78901	2.176	0.63712	16.851	0.99258	2.191	0.83015			14.96	0.82378	2.176	0.66003
						27.732	0.91004	3.52633	0.7783	29.082	0.94113	3.67633	0.89033			15.096	0.93541	2.1907	0.85888	15.096	0.98471	2.1907	0.99657			15.096	0.83197	2.1907	0.62807	27.728	0.92114	3.52589	0.89373			15.096	0.78449	2.1907	0.6378	16.988	0.99066	2.2067	0.83101			15.096	0.81929	2.1907	0.6608
						27.999	0.92766	3.5581	0.77933	29.348	0.95966	3.70945	0.89092			15.232	0.9498	2.21099	0.85959	15.232	1.01151	2.21099	0.99668			15.232	0.83704	2.21099	0.62932	27.994	0.96786	3.55765	0.89414			15.232	0.77882	2.21099	0.63875	17.125	0.98163	2.22714	0.83212			15.232	0.81088	2.21099	0.66186
						28.266	0.91429	3.58987	0.78035	29.616	0.95928	3.72	0.8911			15.368	0.94598	2.23127	0.8603	15.368	1.02069	2.23127	0.99678			15.368	0.8419	2.23127	0.63056	28.262	0.97759	3.58942	0.89455			15.368	0.77068	2.23127	0.63968	17.262	0.96412	2.24757	0.83322			15.368	0.82137	2.23127	0.6629
						28.533	0.9049	3.62164	0.78135	29.883	0.95914	3.74257	0.8915			15.504	0.9365	2.25156	0.86099	15.504	1.00998	2.25156	0.99688			15.504	0.84158	2.25156	0.63179	28.529	0.94556	3.62118	0.89495			15.504	0.78549	2.25156	0.6406	17.399	0.98132	2.268	0.8343			15.504	0.82611	2.25156	0.66394
						28.8	0.92368	3.65341	0.78234	30.149	0.97253	3.77569	0.89207			15.64	0.94754	2.27184	0.86168	15.64	1.01304	2.27184	0.99697			15.64	0.83049	2.27184	0.63301	28.796	0.93329	3.65295	0.89534			15.64	0.76552	2.27184	0.64151	17.536	0.97948	2.28843	0.83537			15.64	0.82053	2.27184	0.66496
						29.067	0.90583	3.68518	0.78333	30.416	0.98829	3.80881	0.89263			15.776	0.94142	2.29212	0.86235	15.776	1.00156	2.29212	0.99707			15.776	0.84712	2.29212	0.63422	29.062	0.96549	3.68471	0.89573			15.776	0.76232	2.29212	0.64242	17.673	0.98135	2.30886	0.83643			15.776	0.82058	2.29212	0.66597
						29.334	0.93795	3.71695	0.7843	30.684	0.93777	3.84193	0.89319			15.912	0.95124	2.312	0.86301	15.912	1.02069	2.312	0.99716			15.912	0.83119	2.312	0.63539	29.329	0.93552	3.71648	0.89612			15.912	0.78211	2.312	0.6433	17.809	0.98998	2.329	0.83745			15.912	0.83204	2.312	0.66696
						29.601	0.91571	3.725	0.78454	30.951	0.9718	3.87505	0.89374			16.048	0.94492	2.31241	0.86302	16.048	1.00181	2.31241	0.99716			16.048	0.84498	2.31241	0.63541	29.597	0.95164	3.72	0.89616			16.048	0.78759	2.31241	0.64332	17.947	0.97673	2.3293	0.83747			16.048	0.83995	2.31241	0.66698
						29.867	0.93219	3.74871	0.78525	31.218	0.95861	3.90817	0.89428			16.184	0.95214	2.33269	0.86368	16.184	0.96149	2.33269	0.99726			16.184	0.83605	2.33269	0.6366	29.864	0.90065	3.74824	0.8965			16.184	0.813	2.33269	0.6442	18.083	0.98508	2.34973	0.8385			16.184	0.83759	2.33269	0.66797
						30.135	0.93083	3.78048	0.7862	31.485	0.97288	3.94129	0.89481			16.32	0.95331	2.35298	0.86433	16.32	0.98982	2.35298	0.99735			16.32	0.83204	2.35298	0.63777	30.131	0.93795	3.78001	0.89687			16.32	0.7966	2.35298	0.64508	18.221	0.99279	2.37016	0.83952			16.32	0.82477	2.35298	0.66896
						30.402	0.9317	3.81225	0.78714	31.751	0.95018	3.97441	0.89534			16.456	0.94941	2.37326	0.86497	16.456	1.01585	2.37326	0.99744			16.456	0.83881	2.37326	0.63894	30.397	0.93014	3.81177	0.89724			16.456	0.77553	2.37326	0.64595	18.358	0.97592	2.39059	0.84052			16.456	0.83174	2.37326	0.66993
						30.669	0.91199	3.84402	0.78806	32.018	0.91187	3.985	0.8955			16.592	0.94469	2.39355	0.8656	16.592	0.99722	2.39355	0.99753			16.592	0.82455	2.39355	0.6401	30.664	0.94283	3.84354	0.89761			16.592	0.79038	2.39355	0.64682	18.495	0.98464	2.41103	0.84152			16.592	0.81691	2.39355	0.67089
						30.936	0.87975	3.87579	0.78898	32.286	0.94079	4.00753	0.89585			16.728	0.9583	2.41383	0.86622	16.728	0.98778	2.41383	0.99762			16.728	0.84107	2.41383	0.64124	30.932	0.94807	3.8753	0.89797			16.728	0.80222	2.41383	0.64767	18.632	0.99909	2.43146	0.8425			16.728	0.83351	2.41383	0.67185
						31.203	0.86716	3.90756	0.78988	32.553	0.92101	4.04065	0.89637			16.864	0.95202	2.43411	0.86684	16.864	1.02682	2.43411	0.9977			16.864	0.84712	2.43411	0.64238	31.198	0.93525	3.90707	0.89832			16.864	0.78161	2.43411	0.64852	18.769	0.97001	2.45189	0.84347			16.864	0.81861	2.43411	0.67279
						31.47	0.93042	3.93933	0.79078	32.82	0.9099	4.07377	0.89687			17	0.95315	2.448	0.86726	17	0.96787	2.448	0.99776			17	0.84439	2.448	0.64315	31.465	0.94726	3.93883	0.89867			17	0.77717	2.448	0.64909	18.906	0.9911	2.466	0.84413			17	0.82761	2.448	0.67344
						31.737	0.90051	3.9711	0.79166	33.087	0.91586	4.10689	0.89737			17.136	0.94418	2.4544	0.86745	17.136	0.99926	2.4544	0.99779			17.136	0.84308	2.4544	0.6435	31.733	0.92761	3.9706	0.89902			17.136	0.79911	2.4544	0.64936	19.043	0.99974	2.47232	0.84443			17.136	0.82434	2.4544	0.67373
								3.988	0.79213	33.354		4.14002	0.89786			17.272	0.9351	2.47468	0.86805	17.272	1.00436	2.47468	0.99787			17.272	0.83538	2.47468	0.64462	32		3.983	0.89915			17.272	0.79468	2.47468	0.65019	19.18	0.97764	2.49276	0.84537			17.272	0.82811	2.47468	0.67466
								4.00286	0.79254	33.621		4.17314	0.89834			17.408	0.95588	2.49497	0.86864	17.408	1.0064	2.49497	0.99795			17.408	0.85959	2.49497	0.64572	32.266		4.00236	0.89936			17.408	0.81433	2.49497	0.65101	19.317	1	2.51319	0.84631			17.408	0.83196	2.49497	0.67558
								4.03463	0.7934	33.887		4.20626	0.89882			17.544	0.95019	2.51525	0.86923	17.544	0.99926	2.51525	0.99803			17.544	0.85797	2.51525	0.64682	32.534		4.03413	0.89969			17.544	0.78938	2.51525	0.65183	19.454	1.00239	2.53362	0.84723			17.544	0.84428	2.51525	0.67648
								4.0664	0.79426	34.155		4.23938	0.8993			17.68	0.94828	2.53554	0.86981	17.68	1.011	2.53554	0.99811			17.68	0.85596	2.53554	0.64791	32.801		4.06589	0.90003			17.68	0.79815	2.53554	0.65263	19.59	0.98851	2.55405	0.84815			17.68	0.84375	2.53554	0.67738
								4.09817	0.7951	34.422		4.253	0.89949			17.816	0.94644	2.55582	0.87038	17.816	1.00743	2.55582	0.99819			17.816	0.84839	2.55582	0.64898	33.067		4.09765	0.90035			17.816	0.79774	2.55582	0.65344	19.727	0.98778	2.57449	0.84905			17.816	0.83749	2.55582	0.67828
								4.12994	0.79594	34.688		4.2725	0.89976			17.952	0.93315	2.5761	0.87094	17.952	1.00181	2.5761	0.99827			17.952	0.84328	2.5761	0.65005	33.334		4.12942	0.90068			17.952	0.79605	2.5761	0.65423	19.864	0.99538	2.59492	0.84995			17.952	0.81993	2.5761	0.67916
								4.16171	0.79677	34.955		4.30562	0.90022			18.087	0.94917	2.583	0.87113	18.087	0.99033	2.583	0.9983			18.087	0.8516	2.583	0.65041	33.602		4.16118	0.901			18.087	0.80601	2.583	0.6545	20.001	0.99465	2.603	0.8503			18.087	0.82915	2.583	0.67946
								4.19348	0.79759	35.223		4.33874	0.90068			18.224	0.94777	2.59639	0.8715	18.224	0.97476	2.59639	0.99835			18.224	0.84549	2.59639	0.65111	33.868		4.19295	0.90131			18.224	0.80889	2.59639	0.65502	20.138	1.0035	2.61535	0.85083			18.224	0.84157	2.59639	0.68004
								4.22525	0.7984	35.49		4.37186	0.90113			18.36	0.95596	2.61667	0.87205	18.36	1.00411	2.61667	0.99842			18.36	0.84717	2.61667	0.65216	34.135		4.22471	0.90162			18.36	0.77873	2.61667	0.6558	20.275	0.99935	2.63578	0.8517			18.36	0.83006	2.61667	0.6809
								4.251	0.79905	35.757		4.40498	0.90157			18.495	0.95775	2.63696	0.87259	18.495	0.98522	2.63696	0.9985			18.495	0.84516	2.63696	0.65321	34.403		4.246	0.90183			18.495	0.78014	2.63696	0.65657	20.412	0.97828	2.65622	0.85257			18.495	0.8366	2.63696	0.68176
								4.25702	0.7992	30.665		4.4381	0.90201			18.631	0.94434	2.65724	0.87313	18.631	1.03524	2.65724	0.99857			18.631	0.85138	2.65724	0.65424	34.67		4.25648	0.90193			18.631	0.77658	2.65724	0.65733			2.67665	0.85342			18.631	0.83959	2.65724	0.68261
								4.28878	0.79999	30.932		4.47122	0.90244			18.768	0.9404	2.67753	0.87366	18.768	0.98344	2.67753	0.99864			18.768	0.85762	2.67753	0.65526	34.936		4.28824	0.90224			18.768	0.79399	2.67753	0.65809			2.69708	0.85427			18.768	0.84367	2.67753	0.68345
								4.32055	0.80078	31.199		4.50434	0.90286			18.903	0.94878	2.69781	0.87419	18.903	0.97298	2.69781	0.99872			18.903	0.85024	2.69781	0.65628	35.203		4.32001	0.90254			18.903	0.7764	2.69781	0.65884			2.71751	0.8551			18.903	0.82398	2.69781	0.68429
								4.35232	0.80155	31.465		4.52	0.90306			19.04	0.95436	2.71809	0.8747	19.04	1.00309	2.71809	0.99879			19.04	0.87065	2.71809	0.65729	35.47		4.35177	0.90283			19.04	0.78353	2.71809	0.65959			2.73795	0.85593			19.04	0.83336	2.71809	0.68512
								4.38409	0.80232	31.733		4.53746	0.90329			19.176	0.94204	2.719	0.87473	19.176	1.01049	2.719	0.99879			19.176	0.86358	2.719	0.65733	35.738		4.38354	0.90313			19.176	0.78686	2.719	0.65962			2.739	0.85597			19.176	0.81803	2.719	0.68515
								4.41586	0.80308			4.57058	0.9037			19.312	0.93276	2.73838	0.87522	19.312	0.98829	2.73838	0.99886			19.312	0.85511	2.73838	0.65829	36.005		4.4153	0.90342			19.312	0.80482	2.73838	0.66033			2.75838	0.85675			19.312	0.83617	2.73838	0.68594
								4.44763	0.80383			4.6037	0.90411			19.448	0.94785	2.75866	0.87572	19.448	0.99135	2.75866	0.99893			19.448	0.86843	2.75866	0.65928	36.272		4.44707	0.9037			19.448	0.78183	2.75866	0.66106			2.77881	0.85755			19.448	0.83731	2.75866	0.68675
								4.4794	0.80457			4.63682	0.90452			19.584	0.9565	2.77895	0.87622	19.584	0.99977	2.77895	0.99899			19.584	0.86341	2.77895	0.66027	36.538		4.47883	0.90398			19.584	0.78727	2.77895	0.66179			2.79924	0.85835			19.584	0.82231	2.77895	0.68756
								4.51117	0.80531			4.66994	0.90492			19.72	0.95896	2.79923	0.87672	19.72	1.02274	2.79923	0.99906			19.72	0.8676	2.79923	0.66124	36.805		4.509	0.90425			19.72	0.81127	2.79923	0.66251			2.81968	0.85915			19.72	0.83384	2.79923	0.68835
								4.514	0.80538			4.70306	0.90532			19.856	0.96099	2.81952	0.87721	19.856	0.99109	2.81952	0.99913			19.856	0.86365	2.81952	0.66221	37.073		4.5106	0.90426			19.856	0.79587	2.81952	0.66322			2.84011	0.85993			19.856	0.83316	2.81952	0.68914
								4.54293	0.80604			4.73618	0.90571			19.992	0.95927	2.8398	0.87769	19.992	1.01355	2.8398	0.99919			19.992	0.85708	2.8398	0.66317	38.153	1.01069	4.54236	0.90454			19.992	0.79682	2.8398	0.66393			2.86054	0.8607			19.992	0.83475	2.8398	0.68993
								4.5747	0.80676			4.7693	0.9061			20.128	0.95408	2.856	0.87807	20.128	1.00385	2.856	0.99924			20.128	0.85559	2.856	0.66393	38.42	0.96149	4.57413	0.90481			20.128	0.80354	2.856	0.66449			2.876	0.86128			20.128	0.82862	2.856	0.69055
								4.60647	0.80748			4.786	0.90629			20.264	0.94777	2.86008	0.87817	20.264	1.00411	2.86008	0.99926			20.264	0.85959	2.86008	0.66412	38.686	1.04875	4.60589	0.90508			20.264	0.7971	2.86008	0.66463			2.88097	0.86147			20.264	0.83425	2.86008	0.6907
								4.63824	0.80818			4.80242	0.90648					2.88037	0.87864			2.88037	0.99932			38.954	0.87492	2.88037	0.66507	38.954	1.06815	4.63766	0.90535					2.88037	0.66532			2.90141	0.86223					2.88037	0.69147
								4.67001	0.80888			4.83554	0.90686					2.90065	0.87911			2.90065	0.99938			39.221	0.89781	2.90065	0.66601	39.221	0.98428	4.66942	0.90561					2.90065	0.66601			2.92184	0.86298					2.90065	0.69224
								4.70178	0.80958			4.86866	0.90723					2.92094	0.87957			2.92094	0.99944			39.488	0.88018	2.92094	0.66694	39.488	0.98731	4.70119	0.90587					2.92094	0.6667			2.94227	0.86372					2.92094	0.69299
								4.73355	0.81026			4.90178	0.9076					2.94122	0.88003			2.94122	0.99951			39.755	0.87656	2.94122	0.66786	39.755	0.96139	4.73295	0.90613					2.94122	0.66737			2.9627	0.86445					2.94122	0.69374
								4.76532	0.81094			4.9349	0.90797					2.96151	0.88048			2.96151	0.99957			40.022		2.96151	0.66878	40.022		4.76471	0.90638					2.96151	0.66805			2.98314	0.86518					2.96151	0.69449
								4.777	0.81119			4.96802	0.90833					2.98179	0.88093			2.98179	0.99963			40.289		2.98179	0.66968	40.289		4.772	0.90644					2.98179	0.66871			3.00357	0.8659					2.98179	0.69522
								4.79708	0.81162			5.00114	0.90869					2.992	0.88115			2.992	0.99966					2.992	0.67014			4.79648	0.90664					2.992	0.66905			3.014	0.86627					2.992	0.69559
								4.82885	0.81228			5.03426	0.90904					3.00207	0.88137			3.00207	0.99968					3.00207	0.67059			4.82824	0.90689					3.00207	0.66938			3.024	0.86661					3.00207	0.69595
								4.86062	0.81294			5.053	0.90924					3.02236	0.88181			3.02236	0.99974					3.02236	0.67148			4.86001	0.90713					3.02236	0.67003			3.04443	0.86732					3.02236	0.69668
								4.89239	0.8136			5.06738	0.90939					3.04264	0.88224			3.04264	0.9998					3.04264	0.67237			4.89177	0.90737					3.04264	0.67068			3.06486	0.86802					3.04264	0.6974
								4.92416	0.81424			5.1005	0.90974					3.06293	0.88267			3.06293	0.99986					3.06293	0.67325			4.92354	0.90762					3.06293	0.67133			3.0853	0.86871					3.06293	0.69811
								4.95593	0.81488			5.13362	0.91008					3.08321	0.88309			3.08321	0.99991					3.08321	0.67412			4.9553	0.90785					3.08321	0.67197			3.10573	0.86939					3.08321	0.69881
								4.9877	0.81552			5.16674	0.91042					3.1035	0.88351			3.1035	0.99997					3.1035	0.67499			4.98707	0.90809					3.1035	0.6726			3.12616	0.87007					3.1035	0.69951
								5.01947	0.81615			5.19986	0.91075					3.12378	0.88393			3.12378	1.00002					3.12378	0.67585			5.01883	0.90832					3.12378	0.67323			3.14659	0.87074					3.12378	0.70021
								5.04	0.81655			5.23298	0.91108					3.128	0.88401			3.128	1.00004					3.128	0.67603			5.035	0.90844					3.128	0.67336			3.151	0.87088					3.128	0.70035
								5.05123	0.81677			5.2661	0.91141					3.14406	0.88434			3.14406	1.00008					3.14406	0.67671			5.0506	0.90855					3.14406	0.67385			3.16703	0.8714					3.14406	0.7009
								5.083	0.81739			5.29922	0.91173					3.16435	0.88474			3.16435	1.00013					3.16435	0.67756			5.08236	0.90878					3.16435	0.67447			3.18746	0.87206					3.16435	0.70158
								5.11477	0.818			5.319	0.91192					3.18463	0.88515			3.18463	1.00018					3.18463	0.6784			5.11413	0.90901					3.18463	0.67509			3.20789	0.87271					3.18463	0.70225
								5.14654	0.8186			5.33234	0.91205					3.20492	0.88554			3.20492	1.00024					3.20492	0.67923			5.14589	0.90923					3.20492	0.6757			3.22832	0.87336					3.20492	0.70293
								5.17831	0.8192			5.36546	0.91237					3.2252	0.88594			3.2252	1.00029					3.2252	0.68006			5.17766	0.90945					3.2252	0.6763			3.24876	0.874					3.2252	0.70359
								5.21008	0.8198			5.39858	0.91268					3.24549	0.88633			3.24549	1.00034					3.24549	0.68089			5.20942	0.90967					3.24549	0.6769			3.26919	0.87463					3.24549	0.70425
								5.24185	0.82039			5.4317	0.91299					3.264	0.88668			3.264	1.00039					3.264	0.68163			5.24119	0.90989					3.264	0.67745			3.288	0.87521					3.264	0.70485
								5.27362	0.82097			5.46482	0.9133					3.26577	0.88671			3.26577	1.00039					3.26577	0.6817			5.27295	0.9101					3.26577	0.6775			3.28962	0.87526					3.26577	0.70491
								5.305	0.82154			5.49794	0.9136					3.28605	0.8871			3.28605	1.00044					3.28605	0.68252			5.3	0.91028					3.28605	0.67809			3.31005	0.87588					3.28605	0.70556
								5.30538	0.82155			5.53106	0.9139					3.30634	0.88747			3.30634	1.00049					3.30634	0.68332			5.30472	0.91031					3.30634	0.67867			3.33049	0.87649					3.30634	0.7062
								5.33715	0.82212			5.56418	0.9142					3.32662	0.88785			3.32662	1.00054					3.32662	0.68412			5.33648	0.91052					3.32662	0.67926			3.35092	0.8771					3.32662	0.70684
								5.36892	0.82269			5.585	0.91439					3.34691	0.88822			3.34691	1.00059					3.34691	0.68491			5.36825	0.91073					3.34691	0.67983			3.37135	0.8777					3.34691	0.70747
								5.40069	0.82325			5.5973	0.9145					3.36719	0.88858			3.36719	1.00063					3.36719	0.6857			5.40001	0.91093					3.36719	0.68041			3.39178	0.8783					3.36719	0.7081
								5.43246	0.82381			5.63042	0.91479					3.38748	0.88895			3.38748	1.00068					3.38748	0.68648			5.43177	0.91114					3.38748	0.68097			3.41222	0.87889					3.38748	0.70873
								5.46423	0.82436			5.66354	0.91508					3.4	0.88917			3.4	1.00071					3.4	0.68696			5.46354	0.91134					3.4	0.68132			3.425	0.87926					3.4	0.70911
								5.496	0.82491			5.69666	0.91536					3.40776	0.88931			3.40776	1.00073					3.40776	0.68726			5.4953	0.91154					3.40776	0.68154			3.43265	0.87948					3.40776	0.70934
								5.52777	0.82545			5.72978	0.91564					3.42804	0.88966			3.42804	1.00077					3.42804	0.68803			5.52707	0.91174					3.42804	0.6821			3.45308	0.88006					3.42804	0.70996
								5.55953	0.82599			5.7629	0.91592					3.44833	0.89002			3.44833	1.00082					3.44833	0.6888			5.55883	0.91193					3.44833	0.68265			3.47351	0.88064					3.44833	0.71057
								5.572	0.8262			5.79602	0.9162					3.46861	0.89037			3.46861	1.00087					3.46861	0.68956			5.567	0.91198					3.46861	0.6832			3.49395	0.88121					3.46861	0.71117
								5.5913	0.82653			5.82914	0.91648					3.4889	0.89071			3.4889	1.00091					3.4889	0.69031			5.5906	0.91213					3.4889	0.68375			3.51438	0.88177					3.4889	0.71177
								5.62307	0.82706			5.852	0.91666					3.50918	0.89105			3.50918	1.00095					3.50918	0.69106			5.62236	0.91232					3.50918	0.68429			3.53481	0.88233					3.50918	0.71237
								5.65484	0.82758			5.86226	0.91675					3.52947	0.89139			3.52947	1.001					3.52947	0.69181			5.65413	0.91251					3.52947	0.68483			3.55524	0.88289					3.52947	0.71296
								5.68661	0.8281			5.89538	0.91702					3.535	0.89149			3.535	1.00101					3.535	0.69201			5.68589	0.91269					3.535	0.68498			3.561	0.88304					3.535	0.71312
								5.71838	0.82862			5.9285	0.91728					3.54975	0.89173			3.54975	1.00104					3.54975	0.69254			5.71766	0.91288					3.54975	0.68537			3.57568	0.88344					3.54975	0.71354
								5.75015	0.82913			5.96162	0.91755					3.57003	0.89206			3.57003	1.00108					3.57003	0.69328			5.74942	0.91306					3.57003	0.6859			3.59611	0.88398					3.57003	0.71412
								5.78192	0.82963			5.99474	0.91781					3.59032	0.89239			3.59032	1.00113					3.59032	0.69401			5.78119	0.91325					3.59032	0.68642			3.61654	0.88453					3.59032	0.7147
								5.81368	0.83014			6.02786	0.91807					3.6106	0.89272			3.6106	1.00117					3.6106	0.69473			5.81295	0.91343					3.6106	0.68695			3.63697	0.88506					3.6106	0.71527
								5.838	0.83052			6.06098	0.91832					3.63089	0.89304			3.63089	1.00121					3.63089	0.69545			5.835	0.91355					3.63089	0.68746			3.65741	0.88559					3.63089	0.71584
								5.84545	0.83063			6.0941	0.91858					3.65117	0.89336			3.65117	1.00125					3.65117	0.69616			5.84472	0.91361					3.65117	0.68798			3.67784	0.88612					3.65117	0.7164
								5.87722	0.83113			6.12	0.91877					3.67146	0.89368			3.67146	1.00129					3.67146	0.69687			5.87648	0.91378					3.67146	0.68849			3.69827	0.88664					3.67146	0.71696
								5.90899	0.83162			6.12722	0.91883					3.672	0.89369			3.672	1.00129					3.672	0.69689			5.90825	0.91396					3.672	0.68851			3.699	0.88666					3.672	0.71698
								5.94076	0.8321			6.16034	0.91908					3.69174	0.894			3.69174	1.00133					3.69174	0.69758			5.94001	0.91413					3.69174	0.689			3.7187	0.88716					3.69174	0.71752
								5.97253	0.83259			6.19346	0.91932					3.71202	0.89431			3.71202	1.00137					3.71202	0.69827			5.97178	0.91431					3.71202	0.6895			3.73914	0.88767					3.71202	0.71807
								6.0043	0.83306			6.22658	0.91957					3.73231	0.89462			3.73231	1.00141					3.73231	0.69897			6.00354	0.91448					3.73231	0.69			3.75957	0.88818					3.73231	0.71862
								6.03607	0.83354			6.2597	0.91981					3.75259	0.89492			3.75259	1.00145					3.75259	0.69966			6.03531	0.91465					3.75259	0.6905			3.78	0.88868					3.75259	0.71916
								6.06783	0.83401			6.29282	0.92005					3.77288	0.89523			3.77288	1.00149					3.77288	0.70034			6.06707	0.91481					3.77288	0.69099			3.80043	0.88918					3.77288	0.7197
								6.0996	0.83447			6.32594	0.92029					3.79316	0.89553			3.79316	1.00153					3.79316	0.70102			6.09883	0.91498					3.79316	0.69148			3.82086	0.88968					3.79316	0.72023
								6.106	0.83457			6.35906	0.92052					3.808	0.89575			3.808	1.00156					3.808	0.70152			6.102	0.915					3.808	0.69184			3.836	0.89004					3.808	0.72062
								6.13137	0.83493			6.387	0.92072					3.81345	0.89583			3.81345	1.00157					3.81345	0.7017			6.1306	0.91515					3.81345	0.69197			3.8413	0.89017					3.81345	0.72076
								6.16314	0.83539			6.39218	0.92076					3.83373	0.89612			3.83373	1.0016					3.83373	0.70237			6.16236	0.91531					3.83373	0.69245			3.86173	0.89066					3.83373	0.72129
								6.19491	0.83585			6.4253	0.92099					3.85401	0.89642			3.85401	1.00164					3.85401	0.70304			6.19413	0.91547					3.85401	0.69293			3.88216	0.89114					3.85401	0.72181
								6.22668	0.8363			6.45842	0.92122					3.8743	0.89671			3.8743	1.00168					3.8743	0.7037			6.22589	0.91563					3.8743	0.69341			3.90259	0.89162					3.8743	0.72233
								6.25845	0.83675			6.49154	0.92144					3.89458	0.89699			3.89458	1.00171					3.89458	0.70436			6.25766	0.91579					3.89458	0.69388			3.92303	0.89209					3.89458	0.72285
								6.29022	0.83719			6.52466	0.92167					3.91487	0.89728			3.91487	1.00175					3.91487	0.70501			6.28942	0.91595					3.91487	0.69435			3.94346	0.89257					3.91487	0.72336
								6.32198	0.83763			6.55778	0.92189					3.93515	0.89756			3.93515	1.00179					3.93515	0.70566			6.32119	0.9161					3.93515	0.69482			3.96389	0.89303					3.93515	0.72387
								6.35375	0.83807			6.5909	0.92211					3.944	0.89768			3.944	1.0018					3.944	0.70594			6.35295	0.91626					3.944	0.69502			3.972	0.89322					3.944	0.72409
								6.373	0.83833			6.62402	0.92233					3.95544	0.89784			3.95544	1.00182					3.95544	0.70631			6.369	0.91634					3.95544	0.69528			3.98432	0.8935					3.95544	0.72437
								6.38552	0.8385			6.654	0.92253					3.97572	0.89812			3.97572	1.00186					3.97572	0.70695			6.38472	0.91641					3.97572	0.69574			4.00476	0.89396					3.97572	0.72488
								6.41729	0.83893			6.65714	0.92255					3.996	0.8984			3.996	1.00189					3.996	0.70758			6.41648	0.91656					3.996	0.6962			4.02519	0.89441					3.996	0.72537
								6.44906	0.83936			6.69026	0.92276					4.01629	0.89867			4.01629	1.00193					4.01629	0.70822			6.44825	0.91671					4.01629	0.69665			4.04562	0.89486					4.01629	0.72587
								6.48083	0.83978			6.72338	0.92298					4.03657	0.89894			4.03657	1.00196					4.03657	0.70884			6.48001	0.91686					4.03657	0.6971			4.06605	0.89531					4.03657	0.72636
								6.5126	0.8402			6.7565	0.92319					4.05686	0.89921			4.05686	1.00199					4.05686	0.70947			6.51178	0.91701					4.05686	0.69755			4.08649	0.89576					4.05686	0.72684
								6.54437	0.84062			6.78962	0.9234					4.07714	0.89947			4.07714	1.00203					4.07714	0.71009			6.54354	0.91716					4.07714	0.69799			4.10692	0.8962					4.07714	0.72733
								6.57614	0.84103			6.82274	0.92361					4.08	0.89951			4.08	1.00203					4.08	0.71018			6.57531	0.9173					4.08	0.69805			4.11	0.89627					4.08	0.7274
								6.6079	0.84144			6.85586	0.92381					4.09743	0.89974			4.09743	1.00206					4.09743	0.71071			6.60707	0.91745					4.09743	0.69843			4.12735	0.89664					4.09743	0.72781
								6.639	0.84184			6.88898	0.92402					4.11771	0.9			4.11771	1.00209					4.11771	0.71132			6.635	0.91757					4.11771	0.69887			4.14778	0.89707					4.11771	0.72829
								6.63967	0.84185			6.921	0.92421					4.13799	0.90026			4.13799	1.00212					4.13799	0.71193			6.63884	0.91759					4.13799	0.69931			4.16822	0.8975					4.13799	0.72876
								6.67144	0.84226			6.92211	0.92422					4.15828	0.90052			4.15828	1.00216					4.15828	0.71253			6.6706	0.91773					4.15828	0.69974			4.18865	0.89793					4.15828	0.72923
								6.70321	0.84266			6.95523	0.92442					4.17856	0.90077			4.17856	1.00219					4.17856	0.71313			6.70237	0.91787					4.17856	0.70017			4.20908	0.89835					4.17856	0.7297
								6.73498	0.84306			6.98835	0.92462					4.19885	0.90103			4.19885	1.00222					4.19885	0.71373			6.73413	0.91801					4.19885	0.70059			4.22951	0.89877					4.19885	0.73016
								6.76675	0.84345			7.02147	0.92482					4.216	0.90124			4.216	1.00225					4.216	0.71423			6.76589	0.91815					4.216	0.70095			4.247	0.89913					4.216	0.73055
								6.79852	0.84384			7.05459	0.92501					4.21913	0.90128			4.21913	1.00225					4.21913	0.71432			6.79766	0.91829					4.21913	0.70102			4.24995	0.89919					4.21913	0.73062
								6.83029	0.84423			7.08771	0.92521					4.23942	0.90153			4.23942	1.00228					4.23942	0.71491			6.82942	0.91843					4.23942	0.70144			4.27038	0.89961					4.23942	0.73108
								6.86205	0.84462			7.12083	0.9254					4.2597	0.90177			4.2597	1.00231					4.2597	0.7155			6.86119	0.91856					4.2597	0.70186			4.29081	0.90002					4.2597	0.73153
								6.89382	0.845			7.15395	0.92559					4.27998	0.90202			4.27998	1.00234					4.27998	0.71608			6.89295	0.91869					4.27998	0.70227			4.31124	0.90043					4.27998	0.73198
								6.906	0.84515			7.18707	0.92578					4.30027	0.90226			4.30027	1.00237					4.30027	0.71666			6.902	0.91873					4.30027	0.70269			4.33168	0.90083					4.30027	0.73243
								6.92559	0.84538			7.188	0.92579					4.32055	0.9025			4.32055	1.0024					4.32055	0.71723			6.92472	0.91883					4.32055	0.7031			4.35211	0.90123					4.32055	0.73288
								6.95736	0.84576			7.22019	0.92597					4.34084	0.90274			4.34084	1.00243					4.34084	0.71781			6.95648	0.91896					4.34084	0.7035			4.37254	0.90163					4.34084	0.73332
								6.98913	0.84614			7.25331	0.92616					4.352	0.90287			4.352	1.00245					4.352	0.71812			6.98825	0.91909					4.352	0.70373			4.384	0.90185					4.352	0.73356
								7.0209	0.84651			7.28643	0.92634					4.36112	0.90298			4.36112	1.00246					4.36112	0.71837			7.02001	0.91922					4.36112	0.70391			4.39297	0.90203					4.36112	0.73376
								7.05267	0.84688			7.31955	0.92652					4.38141	0.90321			4.38141	1.00249					4.38141	0.71894			7.05178	0.91935					4.38141	0.70431			4.41341	0.90242					4.38141	0.73419
								7.08444	0.84725			7.35267	0.92671					4.40169	0.90345			4.40169	1.00252					4.40169	0.7195			7.08354	0.91948					4.40169	0.70471			4.43384	0.90281					4.40169	0.73463
								7.1162	0.84761			7.38579	0.92689					4.42197	0.90368			4.42197	1.00255					4.42197	0.72006			7.11531	0.9196					4.42197	0.70511			4.45427	0.9032					4.42197	0.73506
								7.14797	0.84797			7.41891	0.92707					4.44226	0.90391			4.44226	1.00258					4.44226	0.72061			7.14707	0.91973					4.44226	0.7055			4.4747	0.90358					4.44226	0.73549
								7.173	0.84825			7.45203	0.92724					4.46254	0.90414			4.46254	1.00261					4.46254	0.72116			7.169	0.91981					4.46254	0.70589			4.49514	0.90396					4.46254	0.73591
								7.17974	0.84833			7.454	0.92725					4.48283	0.90436			4.48283	1.00264					4.48283	0.72171			7.17884	0.91985					4.48283	0.70628			4.51557	0.90434					4.48283	0.73633
								7.21151	0.84869			7.48515	0.92742					4.488	0.90442			4.488	1.00264					4.488	0.72185			7.2106	0.91998					4.488	0.70638			4.521	0.90444					4.488	0.73644
								7.24328	0.84904			7.51827	0.92759					4.50311	0.90459			4.50311	1.00266					4.50311	0.72225			7.24237	0.9201					4.50311	0.70667			4.536	0.90471					4.50311	0.73675
								7.27505	0.84939			7.55139	0.92777					4.5234	0.90481			4.5234	1.00269					4.5234	0.7228			7.27413	0.92022					4.5234	0.70705			4.55643	0.90509					4.5234	0.73717
								7.30682	0.84974			7.58451	0.92794					4.54368	0.90503			4.54368	1.00272					4.54368	0.72333			7.3059	0.92034					4.54368	0.70744			4.57686	0.90546					4.54368	0.73758
								7.33859	0.85009			7.61763	0.92811					4.56396	0.90525			4.56396	1.00275					4.56396	0.72387			7.33766	0.92046					4.56396	0.70782			4.5973	0.90582					4.56396	0.73799
								7.37035	0.85043			7.65075	0.92828					4.58425	0.90547			4.58425	1.00277					4.58425	0.7244			7.36943	0.92058					4.58425	0.70819			4.61773	0.90619					4.58425	0.7384
								7.40212	0.85077			7.68387	0.92845					4.60453	0.90569			4.60453	1.0028					4.60453	0.72493			7.40119	0.9207					4.60453	0.70857			4.63816	0.90655					4.60453	0.73881
								7.43389	0.85111			7.71699	0.92861					4.624	0.90589			4.624	1.00282					4.624	0.72543			7.43295	0.92081					4.624	0.70893			4.658	0.9069					4.624	0.7392
								7.44	0.85118			7.721	0.92863					4.62482	0.9059			4.62482	1.00283					4.62482	0.72545			7.435	0.92082					4.62482	0.70894			4.65859	0.90691					4.62482	0.73921
								7.46566	0.85145			7.75011	0.92878					4.6451	0.90611			4.6451	1.00285					4.6451	0.72598			7.46472	0.92093					4.6451	0.70931			4.67903	0.90727					4.6451	0.73961
								7.49743	0.85179			7.78323	0.92894					4.66539	0.90633			4.66539	1.00288					4.66539	0.72649			7.49648	0.92104					4.66539	0.70968			4.69946	0.90762					4.66539	0.74001
								7.5292	0.85212			7.81635	0.92911					4.68567	0.90653			4.68567	1.0029					4.68567	0.72701			7.52825	0.92116					4.68567	0.71004			4.71989	0.90797					4.68567	0.74041
								7.56097	0.85245			7.84947	0.92927					4.70595	0.90674			4.70595	1.00293					4.70595	0.72752			7.56001	0.92127					4.70595	0.71041			4.74032	0.90832					4.70595	0.7408
								7.59274	0.85278			7.88259	0.92943					4.72624	0.90695			4.72624	1.00295					4.72624	0.72803			7.59178	0.92139					4.72624	0.71077			4.76076	0.90867					4.72624	0.74119
								7.6245	0.8531			7.91571	0.92959					4.74652	0.90715			4.74652	1.00298					4.74652	0.72854			7.62354	0.9215					4.74652	0.71113			4.78119	0.90901					4.74652	0.74158
								7.65627	0.85343			7.94883	0.92975					4.76	0.90729			4.76	1.003					4.76	0.72888			7.65531	0.92161					4.76	0.71137			4.795	0.90924					4.76	0.74184
								7.68804	0.85375			7.98195	0.9299					4.76681	0.90736			4.76681	1.003					4.76681	0.72904			7.68707	0.92172					4.76681	0.71148			4.80162	0.90935					4.76681	0.74196
								7.707	0.85394			7.989	0.92994					4.78709	0.90756			4.78709	1.00303					4.78709	0.72955			7.703	0.92177					4.78709	0.71184			4.82205	0.90969					4.78709	0.74235
								7.71981	0.85407			8.01507	0.93006					4.80738	0.90776			4.80738	1.00305					4.80738	0.73004			7.71884	0.92183					4.80738	0.71219			4.84249	0.91003					4.80738	0.74273
								7.75158	0.85438			8.04819	0.93021					4.82766	0.90796			4.82766	1.00308					4.82766	0.73054			7.7506	0.92194					4.82766	0.71254			4.86292	0.91036					4.82766	0.74311
								7.78335	0.8547			8.08131	0.93037					4.84794	0.90816			4.84794	1.0031					4.84794	0.73103			7.78237	0.92204					4.84794	0.71289			4.88335	0.9107					4.84794	0.74348
								7.81512	0.85501			8.11443	0.93052					4.86823	0.90835			4.86823	1.00313					4.86823	0.73152			7.81413	0.92215					4.86823	0.71324			4.90378	0.91102					4.86823	0.74386
								7.84689	0.85532			8.14755	0.93067					4.88851	0.90855			4.88851	1.00315					4.88851	0.73201			7.8459	0.92226					4.88851	0.71358			4.92422	0.91135					4.88851	0.74423
								7.87865	0.85563			8.18067	0.93082					4.896	0.90862			4.896	1.00316					4.896	0.73219			7.87766	0.92236					4.896	0.71371			4.932	0.91148					4.896	0.74437
								7.91042	0.85594			8.21379	0.93097					4.9088	0.90874			4.9088	1.00317					4.9088	0.73249			7.90943	0.92247					4.9088	0.71392			4.94465	0.91168					4.9088	0.7446
								7.94219	0.85624			8.24691	0.93112					4.92908	0.90893			4.92908	1.0032					4.92908	0.73297			7.94119	0.92257					4.92908	0.71426			4.96508	0.912					4.92908	0.74497
								7.97396	0.85654			8.256	0.93116					4.94937	0.90912			4.94937	1.00322					4.94937	0.73345			7.969	0.92266					4.94937	0.7146			4.98551	0.91232					4.94937	0.74533
								7.974	0.85654			8.28003	0.93126					4.96965	0.90931			4.96965	1.00324					4.96965	0.73393			7.97296	0.92267					4.96965	0.71494			5.00595	0.91264					4.96965	0.74569
								8.00573	0.85684			8.31315	0.93141					4.98993	0.9095			4.98993	1.00327					4.98993	0.7344			8.00472	0.92278					4.98993	0.71527			5.02638	0.91296					4.98993	0.74605
								8.0375	0.85714			8.34627	0.93156					5.01022	0.90969			5.01022	1.00329					5.01022	0.73487			8.03649	0.92288					5.01022	0.7156			5.04681	0.91327					5.01022	0.74641
								8.06927	0.85744			8.37939	0.9317					5.0305	0.90987			5.0305	1.00331					5.0305	0.73534			8.06825	0.92298					5.0305	0.71593			5.06724	0.91358					5.0305	0.74677
								8.10104	0.85773			8.41251	0.93184					5.032	0.90989			5.032	1.00331					5.032	0.73538			8.10002	0.92308					5.032	0.71596			5.069	0.91361					5.032	0.74679
								8.1328	0.85803			8.44563	0.93198					5.05079	0.91006			5.05079	1.00333					5.05079	0.73581			8.13178	0.92318					5.05079	0.71626			5.08768	0.91389					5.05079	0.74712
								8.16457	0.85832			8.47875	0.93212					5.07107	0.91024			5.07107	1.00336					5.07107	0.73627			8.16354	0.92328					5.07107	0.71659			5.10811	0.9142					5.07107	0.74747
								8.19634	0.85861			8.51187	0.93226					5.09136	0.91042			5.09136	1.00338					5.09136	0.73673			8.19531	0.92338					5.09136	0.71691			5.12854	0.91451					5.09136	0.74782
								8.22811	0.85889			8.522	0.93231					5.11164	0.9106			5.11164	1.0034					5.11164	0.73719			8.22707	0.92347					5.11164	0.71724			5.14897	0.91481					5.11164	0.74817
								8.241	0.85901			8.54499	0.9324					5.13192	0.91078			5.13192	1.00342					5.13192	0.73764			8.237	0.9235					5.13192	0.71756			5.16941	0.91511					5.13192	0.74852
								8.25988	0.85918			8.57811	0.93254					5.15221	0.91096			5.15221	1.00344					5.15221	0.7381			8.25884	0.92357					5.15221	0.71788			5.18984	0.91541					5.15221	0.74886
								8.29165	0.85946			8.61123	0.93268					5.168	0.9111			5.168	1.00346					5.168	0.73845			8.2906	0.92367					5.168	0.71812			5.206	0.91565					5.168	0.74913
								8.32342	0.85974			8.64435	0.93281					5.17249	0.91114			5.17249	1.00346					5.17249	0.73855			8.32237	0.92376					5.17249	0.71819			5.21027	0.91571					5.17249	0.7492
								8.35519	0.86002			8.67747	0.93295					5.19278	0.91131			5.19278	1.00349					5.19278	0.73899			8.35413	0.92386					5.19278	0.71851			5.2307	0.91601					5.19278	0.74954
								8.38695	0.8603			8.71059	0.93308					5.21306	0.91148			5.21306	1.00351					5.21306	0.73944			8.3859	0.92395					5.21306	0.71882			5.25114	0.9163					5.21306	0.74988
								8.41872	0.86058			8.74371	0.93321					5.23335	0.91166			5.23335	1.00353					5.23335	0.73988			8.41766	0.92404					5.23335	0.71913			5.27157	0.91659					5.23335	0.75022
								8.45049	0.86085			8.77683	0.93335					5.25363	0.91183			5.25363	1.00355					5.25363	0.74032			8.44943	0.92414					5.25363	0.71944			5.292	0.91689					5.25363	0.75055
								8.48226	0.86112			8.79	0.9334					5.27391	0.912			5.27391	1.00357					5.27391	0.74076			8.48119	0.92423					5.27391	0.71975			5.31243	0.91717					5.27391	0.75088
								8.508	0.86134			8.80995	0.93348					5.2942	0.91217			5.2942	1.00359					5.2942	0.7412			8.504	0.92429					5.2942	0.72006			5.33286	0.91746					5.2942	0.75121
								8.51403	0.8614			8.84307	0.93361					5.304	0.91225			5.304	1.0036					5.304	0.74141			8.51296	0.92432					5.304	0.7202			5.343	0.9176					5.304	0.75137
								8.5458	0.86167			8.87619	0.93374					5.31448	0.91234			5.31448	1.00361					5.31448	0.74163			8.54472	0.92441					5.31448	0.72036			5.3533	0.91774					5.31448	0.75154
								8.57757	0.86193			8.90931	0.93387					5.33477	0.9125			5.33477	1.00363					5.33477	0.74206			8.57649	0.9245					5.33477	0.72066			5.37373	0.91803					5.33477	0.75186
								8.60934	0.8622			8.94243	0.93399					5.35505	0.91267			5.35505	1.00365					5.35505	0.74249			8.60825	0.92459					5.35505	0.72097			5.39416	0.91831					5.35505	0.75219
								8.64111	0.86246			8.97555	0.93412					5.37534	0.91284			5.37534	1.00367					5.37534	0.74292			8.64002	0.92468					5.37534	0.72126			5.41459	0.91859					5.37534	0.75251
								8.67287	0.86273			9.00867	0.93425					5.39562	0.913			5.39562	1.00369					5.39562	0.74334			8.67178	0.92477					5.39562	0.72156			5.43503	0.91887					5.39562	0.75283
								8.70464	0.86299			9.04179	0.93437					5.4159	0.91316			5.4159	1.00371					5.4159	0.74376			8.70355	0.92486					5.4159	0.72186			5.45546	0.91914					5.4159	0.75315
								8.73641	0.86325			9.057	0.93443					5.43619	0.91332			5.43619	1.00373					5.43619	0.74418			8.73531	0.92494					5.43619	0.72215			5.47589	0.91942					5.43619	0.75347
								8.76818	0.86351			9.07491	0.9345					5.44	0.91335			5.44	1.00373					5.44	0.74426			8.76708	0.92503					5.44	0.72221			5.48	0.91947					5.44	0.75353
								8.775	0.86356			9.10803	0.93462					5.45647	0.91348			5.45647	1.00375					5.45647	0.7446			8.771	0.92504					5.45647	0.72245			5.49632	0.91969					5.45647	0.75378
								8.79995	0.86376			9.14115	0.93474					5.47676	0.91364			5.47676	1.00377					5.47676	0.74502			8.79884	0.92512					5.47676	0.72274			5.51676	0.91996					5.47676	0.75409
								8.83172	0.86402			9.17427	0.93486					5.49704	0.9138			5.49704	1.00379					5.49704	0.74543			8.8306	0.9252					5.49704	0.72303			5.53719	0.92023					5.49704	0.75441
								8.86349	0.86427			9.20739	0.93498					5.51733	0.91396			5.51733	1.0038					5.51733	0.74584			8.86237	0.92529					5.51733	0.72332			5.55762	0.92049					5.51733	0.75471
								8.89526	0.86452			9.24051	0.9351					5.53761	0.91412			5.53761	1.00382					5.53761	0.74625			8.89413	0.92537					5.53761	0.7236			5.57805	0.92076					5.53761	0.75502
								8.92702	0.86477			9.27363	0.93522					5.55789	0.91427			5.55789	1.00384					5.55789	0.74666			8.9259	0.92546					5.55789	0.72389			5.59849	0.92102					5.55789	0.75533
								8.95879	0.86502			9.30675	0.93534					5.576	0.91441			5.576	1.00386					5.576	0.74702			8.95766	0.92554					5.576	0.72414			5.617	0.92126					5.576	0.7556
								8.99056	0.86527			9.324	0.9354					5.57818	0.91443			5.57818	1.00386					5.57818	0.74706			8.98943	0.92562					5.57818	0.72417			5.61892	0.92129					5.57818	0.75563
								9.02233	0.86552			9.33987	0.93546					5.59846	0.91458			5.59846	1.00388					5.59846	0.74746			9.02119	0.92571					5.59846	0.72445			5.63935	0.92155					5.59846	0.75594
								9.042	0.86567			9.37299	0.93558					5.61875	0.91473			5.61875	1.0039					5.61875	0.74786			9.038	0.92575					5.61875	0.72473			5.65978	0.92181					5.61875	0.75624
								9.0541	0.86576			9.40611	0.93569					5.63903	0.91488			5.63903	1.00392					5.63903	0.74826			9.05296	0.92579					5.63903	0.72501			5.68022	0.92206					5.63903	0.75654
								9.08587	0.866			9.43923	0.93581					5.65932	0.91503			5.65932	1.00393					5.65932	0.74866			9.08472	0.92587					5.65932	0.72529			5.70065	0.92232					5.65932	0.75683
								9.11764	0.86625			9.47235	0.93592					5.6796	0.91518			5.6796	1.00395					5.6796	0.74905			9.11649	0.92595					5.6796	0.72557			5.72108	0.92257					5.6796	0.75713
								9.14941	0.86649			9.50547	0.93604					5.69988	0.91533			5.69988	1.00397					5.69988	0.74945			9.14825	0.92603					5.69988	0.72584			5.74151	0.92283					5.69988	0.75743
								9.18117	0.86672			9.53859	0.93615					5.712	0.91542			5.712	1.00398					5.712	0.74968			9.18002	0.92611					5.712	0.726			5.754	0.92298					5.712	0.7576
								9.21294	0.86696			9.57171	0.93626					5.72017	0.91548			5.72017	1.00399					5.72017	0.74984			9.21178	0.92619					5.72017	0.72611			5.76195	0.92308					5.72017	0.75772
								9.24471	0.8672			9.591	0.93633					5.74045	0.91563			5.74045	1.004					5.74045	0.75022			9.24355	0.92627					5.74045	0.72638			5.78238	0.92333					5.74045	0.75801
								9.27648	0.86743			9.60483	0.93638					5.76074	0.91577			5.76074	1.00402					5.76074	0.75061			9.27531	0.92635					5.76074	0.72665			5.80281	0.92358					5.76074	0.7583
								9.30825	0.86767			9.63795	0.93649					5.78102	0.91592			5.78102	1.00404					5.78102	0.751			9.304	0.92642					5.78102	0.72692			5.82324	0.92382					5.78102	0.75859
								9.309	0.86767			9.67108	0.9366					5.80131	0.91606			5.80131	1.00406					5.80131	0.75138			9.30708	0.92642					5.80131	0.72719			5.84368	0.92407					5.80131	0.75887
								9.34002	0.8679			9.7042	0.93671					5.82159	0.91621			5.82159	1.00407					5.82159	0.75176			9.33884	0.9265					5.82159	0.72746			5.86411	0.92431					5.82159	0.75916
								9.37179	0.86813			9.73732	0.93682					5.84187	0.91635			5.84187	1.00409					5.84187	0.75214			9.37061	0.92658					5.84187	0.72772			5.88454	0.92455					5.84187	0.75944
								9.40356	0.86836			9.77044	0.93693					5.848	0.91639			5.848	1.00409					5.848	0.75225			9.40237	0.92665					5.848	0.7278			5.891	0.92463					5.848	0.75953
								9.43532	0.86859			9.80356	0.93703					5.86216	0.91649			5.86216	1.00411					5.86216	0.75251			9.43414	0.92673					5.86216	0.72798			5.90497	0.92479					5.86216	0.75972
								9.46709	0.86881			9.83668	0.93714					5.88244	0.91663			5.88244	1.00412					5.88244	0.75289			9.4659	0.92681					5.88244	0.72825			5.92541	0.92503					5.88244	0.76001
								9.49886	0.86904			9.857	0.93721					5.90273	0.91677			5.90273	1.00414					5.90273	0.75326			9.49766	0.92688					5.90273	0.72851			5.94584	0.92527					5.90273	0.76028
								9.53063	0.86926			9.8698	0.93725					5.92301	0.91691			5.92301	1.00416					5.92301	0.75363			9.52943	0.92695					5.92301	0.72877			5.96627	0.92551					5.92301	0.76056
								9.5624	0.86949			9.90292	0.93735					5.9433	0.91705			5.9433	1.00417					5.9433	0.754			9.56119	0.92703					5.9433	0.72902			5.9867	0.92574					5.9433	0.76084
								9.576	0.86958			9.93604	0.93746					5.96358	0.91718			5.96358	1.00419					5.96358	0.75437			9.572	0.92705					5.96358	0.72928			6.00714	0.92598					5.96358	0.76111
								9.59417	0.86971			9.96916	0.93756					5.98386	0.91732			5.98386	1.00421					5.98386	0.75474			9.59296	0.9271					5.98386	0.72953			6.02757	0.92621					5.98386	0.76139
								9.62594	0.86993			10.0023	0.93767					5.984	0.91732			5.984	1.00421					5.984	0.75474			9.62472	0.92718					5.984	0.72954			6.028	0.92622					5.984	0.76139
								9.65771	0.87015			10.0354	0.93777					6.00415	0.91746			6.00415	1.00422					6.00415	0.7551			9.65649	0.92725					6.00415	0.72979			6.048	0.92644					6.00415	0.76166
								9.68947	0.87037			10.0685	0.93787					6.02443	0.91759			6.02443	1.00424					6.02443	0.75546			9.68825	0.92732					6.02443	0.73004			6.06843	0.92667					6.02443	0.76193
								9.72124	0.87058			10.1016	0.93798					6.04472	0.91772			6.04472	1.00425					6.04472	0.75582			9.72002	0.92739					6.04472	0.73029			6.08886	0.9269					6.04472	0.7622
								9.75301	0.8708			10.125	0.93805					6.065	0.91786			6.065	1.00427					6.065	0.75618			9.75178	0.92746					6.065	0.73054			6.1093	0.92713					6.065	0.76246
								9.78478	0.87101			10.1348	0.93808					6.08529	0.91799			6.08529	1.00428					6.08529	0.75654			9.78355	0.92753					6.08529	0.73079			6.12973	0.92735					6.08529	0.76273
								9.81655	0.87123			10.1679	0.93818					6.10557	0.91812			6.10557	1.0043					6.10557	0.75689			9.81531	0.92761					6.10557	0.73104			6.15016	0.92758					6.10557	0.76299
								9.843	0.8714			10.201	0.93828					6.119	0.91821			6.119	1.00431					6.119	0.75713			9.839	0.92766					6.119	0.7312			6.165	0.92774					6.119	0.76317
								9.84832	0.87144			10.2341	0.93838					6.12585	0.91825			6.12585	1.00432					6.12585	0.75725			9.84708	0.92768					6.12585	0.73128			6.17059	0.9278					6.12585	0.76326
								9.88009	0.87165			10.2672	0.93848					6.14614	0.91838			6.14614	1.00433					6.14614	0.7576			9.87884	0.92775					6.14614	0.73153			6.19103	0.92802					6.14614	0.76352
								9.91186	0.87186			10.3004	0.93858					6.16642	0.91851			6.16642	1.00435					6.16642	0.75795			9.91061	0.92781					6.16642	0.73177			6.21146	0.92824					6.16642	0.76378
								9.94362	0.87207			10.3335	0.93867					6.18671	0.91864			6.18671	1.00436					6.18671	0.7583			9.94237	0.92788					6.18671	0.73201			6.23189	0.92846					6.18671	0.76404
								9.97539	0.87227			10.3666	0.93877					6.20699	0.91877			6.20699	1.00438					6.20699	0.75864			9.97414	0.92795					6.20699	0.73225			6.25232	0.92868					6.20699	0.7643
								10.0072	0.87248			10.392	0.93884					6.22728	0.91889			6.22728	1.00439					6.22728	0.75899			10.0059	0.92802					6.22728	0.73249			6.27276	0.9289					6.22728	0.76455
								10.0389	0.87268			10.3997	0.93887					6.24756	0.91902			6.24756	1.00441					6.24756	0.75933			10.0377	0.92809					6.24756	0.73273			6.29319	0.92912					6.24756	0.76481
								10.0707	0.87289			10.4328	0.93896					6.255	0.91907			6.255	1.00441					6.255	0.75946			10.0694	0.92816					6.255	0.73282			6.302	0.92921					6.255	0.7649
								10.1025	0.87309			10.466	0.93906					6.26784	0.91915			6.26784	1.00442					6.26784	0.75967			10.1012	0.92822					6.26784	0.73297			6.31362	0.92933					6.26784	0.76506
								10.11	0.87314			10.4991	0.93915					6.28813	0.91927			6.28813	1.00444					6.28813	0.76001			10.106	0.92823					6.28813	0.73321			6.33405	0.92954					6.28813	0.76532
								10.1342	0.87329			10.5322	0.93925					6.30841	0.91939			6.30841	1.00445					6.30841	0.76035			10.133	0.92829					6.30841	0.73344			6.35449	0.92976					6.30841	0.76557
								10.166	0.87349			10.5653	0.93934					6.3287	0.91952			6.3287	1.00447					6.3287	0.76069			10.1647	0.92835					6.3287	0.73368			6.37492	0.92997					6.3287	0.76582
								10.1978	0.87369			10.5984	0.93944					6.34898	0.91964			6.34898	1.00448					6.34898	0.76102			10.1965	0.92842					6.34898	0.73391			6.39535	0.93018					6.34898	0.76607
								10.2295	0.87389			10.6316	0.93953					6.36927	0.91976			6.36927	1.00449					6.36927	0.76136			10.2282	0.92849					6.36927	0.73414			6.41578	0.93039					6.36927	0.76631
								10.2613	0.87409			10.658	0.9396					6.38955	0.91988			6.38955	1.00451					6.38955	0.76169			10.26	0.92855					6.38955	0.73437			6.43622	0.93059					6.38955	0.76656
								10.2931	0.87429			10.6647	0.93962					6.392	0.9199			6.392	1.00451					6.392	0.76173			10.2918	0.92862					6.392	0.7344			6.439	0.93062					6.392	0.76659
								10.3248	0.87448			10.6978	0.93971					6.40983	0.92			6.40983	1.00452					6.40983	0.76202			10.3235	0.92868					6.40983	0.7346			6.45665	0.9308					6.40983	0.76681
								10.3566	0.87468			10.7309	0.9398					6.43012	0.92012			6.43012	1.00454					6.43012	0.76235			10.3553	0.92874					6.43012	0.73483			6.47708	0.93101					6.43012	0.76705
								10.377	0.8748			10.764	0.93989					6.4504	0.92024			6.4504	1.00455					6.4504	0.76268			10.373	0.92878					6.4504	0.73506			6.49751	0.93121					6.4504	0.76729
								10.3884	0.87487			10.7972	0.93998					6.47069	0.92036			6.47069	1.00456					6.47069	0.763			10.3871	0.92881					6.47069	0.73528			6.51795	0.93141					6.47069	0.76753
								10.4202	0.87506			10.8303	0.94007					6.49097	0.92048			6.49097	1.00458					6.49097	0.76333			10.4188	0.92887					6.49097	0.73551			6.53838	0.93161					6.49097	0.76778
								10.4519	0.87525			10.8634	0.94016					6.51126	0.9206			6.51126	1.00459					6.51126	0.76365			10.4506	0.92893					6.51126	0.73573			6.55881	0.93182					6.51126	0.76801
								10.4837	0.87544			10.8965	0.94025					6.528	0.92069			6.528	1.0046					6.528	0.76391			10.4824	0.929					6.528	0.73592			6.576	0.93198					6.528	0.76821
								10.5155	0.87563			10.925	0.94033					6.53154	0.92071			6.53154	1.00461					6.53154	0.76397			10.5141	0.92906					6.53154	0.73595			6.57924	0.93202					6.53154	0.76825
								10.5472	0.87582			10.9296	0.94034					6.55182	0.92083			6.55182	1.00462					6.55182	0.76429			10.5459	0.92912					6.55182	0.73618			6.59968	0.93221					6.55182	0.76849
								10.579	0.87601			10.9628	0.94043					6.57211	0.92094			6.57211	1.00463					6.57211	0.76461			10.5777	0.92918					6.57211	0.7364			6.62011	0.93241					6.57211	0.76872
								10.6108	0.8762			10.9959	0.94052					6.59239	0.92106			6.59239	1.00465					6.59239	0.76493			10.6094	0.92924					6.59239	0.73662			6.64054	0.93261					6.59239	0.76896
								10.6425	0.87638			11.029	0.9406					6.61268	0.92117			6.61268	1.00466					6.61268	0.76524			10.64	0.9293					6.61268	0.73684			6.66097	0.9328					6.61268	0.76919
								10.644	0.87639			11.0621	0.94069					6.63296	0.92129			6.63296	1.00467					6.63296	0.76555			10.6412	0.9293					6.63296	0.73705			6.68141	0.933					6.63296	0.76942
								10.6743	0.87657			11.0952	0.94077					6.65325	0.9214			6.65325	1.00469					6.65325	0.76587			10.673	0.92936					6.65325	0.73727			6.70184	0.93319					6.65325	0.76966
								10.7061	0.87675			11.1284	0.94086					6.664	0.92146			6.664	1.00469					6.664	0.76603			10.7047	0.92942					6.664	0.73738			6.713	0.9333					6.664	0.76978
								10.7378	0.87693			11.1615	0.94094					6.67353	0.92151			6.67353	1.0047					6.67353	0.76618			10.7365	0.92948					6.67353	0.73749			6.72227	0.93338					6.67353	0.76989
								10.7696	0.87711			11.192	0.94102					6.69381	0.92162			6.69381	1.00471					6.69381	0.76649			10.7683	0.92954					6.69381	0.7377			6.7427	0.93358					6.69381	0.77011
								10.8014	0.8773			11.1946	0.94103					6.7141	0.92173			6.7141	1.00473					6.7141	0.7668			10.8	0.9296					6.7141	0.73791			6.76314	0.93377					6.7141	0.77034
								10.8331	0.87748			11.2277	0.94111					6.73438	0.92184			6.73438	1.00474					6.73438	0.7671			10.8318	0.92966					6.73438	0.73813			6.78357	0.93396					6.73438	0.77057
								10.8649	0.87765			11.2608	0.9412					6.75467	0.92195			6.75467	1.00475					6.75467	0.76741			10.8636	0.92972					6.75467	0.73834			6.804	0.93414					6.75467	0.77079
								10.8967	0.87783			11.294	0.94128					6.77495	0.92206			6.77495	1.00476					6.77495	0.76771			10.8953	0.92978					6.77495	0.73855			6.82443	0.93433					6.77495	0.77102
								10.911	0.87791			11.3271	0.94136					6.79524	0.92217			6.79524	1.00478					6.79524	0.76802			10.907	0.9298					6.79524	0.73876			6.84486	0.93452					6.79524	0.77124
								10.9285	0.87801			11.3602	0.94144					6.8	0.9222			6.8	1.00478					6.8	0.76809			10.9271	0.92984					6.8	0.73881			6.85	0.93457					6.8	0.77129
								10.9602	0.87819			11.3933	0.94153					6.81552	0.92228			6.81552	1.00479					6.81552	0.76832			10.9588	0.92989					6.81552	0.73897			6.8653	0.9347					6.81552	0.77146
								10.992	0.87836			11.4264	0.94161					6.8358	0.92239			6.8358	1.0048					6.8358	0.76862			10.9906	0.92995					6.8358	0.73917			6.88573	0.93489					6.8358	0.77169
								11.0238	0.87854			11.4596	0.94169					6.85609	0.92249			6.85609	1.00481					6.85609	0.76892			11.0224	0.93001					6.85609	0.73938			6.90616	0.93507					6.85609	0.77191
								11.0555	0.87871			11.46	0.94169					6.87637	0.9226			6.87637	1.00483					6.87637	0.76921			11.0541	0.93006					6.87637	0.73959			6.92659	0.93525					6.87637	0.77213
								11.0873	0.87888			11.4927	0.94177					6.89666	0.9227			6.89666	1.00484					6.89666	0.76951			11.0859	0.93012					6.89666	0.73979			6.94703	0.93544					6.89666	0.77234
								11.1191	0.87905			11.5258	0.94185					6.91694	0.92281			6.91694	1.00485					6.91694	0.76981			11.1177	0.93018					6.91694	0.73999			6.96746	0.93562					6.91694	0.77256
								11.1508	0.87923			11.5589	0.94193					6.936	0.92291			6.936	1.00486					6.936	0.77008			11.1494	0.93023					6.936	0.74019			6.986	0.93578					6.936	0.77276
								11.178	0.87937			11.592	0.94201					6.93723	0.92291			6.93723	1.00486					6.93723	0.7701			11.174	0.93028					6.93723	0.7402			6.98789	0.9358					6.93723	0.77278
								11.1826	0.8794			11.6252	0.94209					6.95751	0.92302			6.95751	1.00488					6.95751	0.77039			11.1812	0.93029					6.95751	0.7404			7.00832	0.93598					6.95751	0.77299
								11.2144	0.87956			11.6583	0.94216					6.97779	0.92312			6.97779	1.00489					6.97779	0.77068			11.213	0.93034					6.97779	0.7406			7.02876	0.93615					6.97779	0.77321
								11.2461	0.87973			11.6914	0.94224					6.99808	0.92322			6.99808	1.0049					6.99808	0.77097			11.2447	0.9304					6.99808	0.7408			7.04919	0.93633					6.99808	0.77342
								11.2779	0.8799			11.7245	0.94232					7.01836	0.92333			7.01836	1.00491					7.01836	0.77126			11.2765	0.93045					7.01836	0.741			7.06962	0.93651					7.01836	0.77363
								11.3097	0.88007			11.727	0.94232					7.03865	0.92343			7.03865	1.00492					7.03865	0.77155			11.3083	0.93051					7.03865	0.7412			7.09005	0.93668					7.03865	0.77384
								11.3415	0.88023			11.7576	0.9424					7.05893	0.92353			7.05893	1.00494					7.05893	0.77183			11.34	0.93056					7.05893	0.7414			7.11049	0.93686					7.05893	0.77405
								11.3732	0.8804			11.7908	0.94247					7.072	0.92359			7.072	1.00494					7.072	0.77202			11.3718	0.93061					7.072	0.74152			7.124	0.93697					7.072	0.77419
								11.405	0.88056			11.8239	0.94255					7.07922	0.92363			7.07922	1.00495					7.07922	0.77212			11.4035	0.93067					7.07922	0.74159			7.13092	0.93703					7.07922	0.77426
								11.4368	0.88073			11.857	0.94262					7.0995	0.92373			7.0995	1.00496					7.0995	0.7724			11.4353	0.93072					7.0995	0.74179			7.15135	0.9372					7.0995	0.77447
								11.445	0.88077			11.8901	0.9427					7.11978	0.92383			7.11978	1.00497					7.11978	0.77268			11.441	0.93073					7.11978	0.74198			7.17178	0.93738					7.11978	0.77468
								11.4685	0.88089			11.9232	0.94277					7.14007	0.92393			7.14007	1.00498					7.14007	0.77296			11.4671	0.93077					7.14007	0.74218			7.19222	0.93755					7.14007	0.77488
								11.5003	0.88105			11.9564	0.94285					7.16035	0.92403			7.16035	1.00499					7.16035	0.77324			11.4988	0.93083					7.16035	0.74237			7.21265	0.93772					7.16035	0.77509
								11.5321	0.88121			11.9895	0.94292					7.18064	0.92413			7.18064	1.005					7.18064	0.77352			11.5306	0.93088					7.18064	0.74256			7.23308	0.93789					7.18064	0.77529
								11.5638	0.88137			11.994	0.94293					7.20092	0.92422			7.20092	1.00502					7.20092	0.7738			11.5624	0.93093					7.20092	0.74275			7.25351	0.93805					7.20092	0.7755
								11.5956	0.88153			12.0226	0.943					7.208	0.92426			7.208	1.00502					7.208	0.7739			11.5941	0.93098					7.208	0.74282			7.261	0.93812					7.208	0.77557
								11.6274	0.88169			12.0557	0.94307					7.22121	0.92432			7.22121	1.00503					7.22121	0.77408			11.6259	0.93103					7.22121	0.74294			7.27395	0.93822					7.22121	0.7757
								11.6591	0.88185			12.0888	0.94314					7.24149	0.92442			7.24149	1.00504					7.24149	0.77435			11.6577	0.93109					7.24149	0.74313			7.29438	0.93839					7.24149	0.7759
								11.6909	0.88201			12.122	0.94322					7.26177	0.92451			7.26177	1.00505					7.26177	0.77463			11.6894	0.93114					7.26177	0.74332			7.31481	0.93855					7.26177	0.7761
								11.712	0.88211			12.1551	0.94329					7.28206	0.92461			7.28206	1.00506					7.28206	0.7749			11.708	0.93117					7.28206	0.74351			7.33524	0.93872					7.28206	0.7763
								11.7227	0.88217			12.1882	0.94336					7.30234	0.9247			7.30234	1.00507					7.30234	0.77517			11.7212	0.93119					7.30234	0.7437			7.35568	0.93888					7.30234	0.7765
								11.7544	0.88232			12.2213	0.94343					7.32263	0.9248			7.32263	1.00508					7.32263	0.77544			11.753	0.93124					7.32263	0.74388			7.37611	0.93905					7.32263	0.7767
								11.7862	0.88248			12.2544	0.9435					7.34291	0.92489			7.34291	1.00509					7.34291	0.77571			11.7847	0.93129					7.34291	0.74407			7.39654	0.93921					7.34291	0.7769
								11.818	0.88263			12.26	0.94352					7.344	0.9249			7.344	1.00509					7.344	0.77572			11.8165	0.93134					7.344	0.74408			7.398	0.93922					7.344	0.77691
								11.8498	0.88279			12.2876	0.94358					7.3632	0.92499			7.3632	1.0051					7.3632	0.77598			11.8483	0.93139					7.3632	0.74425			7.41697	0.93937					7.3632	0.77709
								11.8815	0.88294			12.3207	0.94365					7.38348	0.92508			7.38348	1.00512					7.38348	0.77624			11.88	0.93144					7.38348	0.74444			7.43741	0.93953					7.38348	0.77729
								11.9133	0.88309			12.3538	0.94372					7.40376	0.92517			7.40376	1.00513					7.40376	0.77651			11.9118	0.93149					7.40376	0.74462			7.45784	0.93969					7.40376	0.77748
								11.9451	0.88324			12.3869	0.94379					7.42405	0.92527			7.42405	1.00514					7.42405	0.77677			11.9436	0.93154					7.42405	0.7448			7.47827	0.93985					7.42405	0.77768
								11.9768	0.88339			12.42	0.94386					7.44433	0.92536			7.44433	1.00515					7.44433	0.77704			11.974	0.93158					7.44433	0.74498			7.4987	0.94001					7.44433	0.77787
								11.979	0.8834			12.4532	0.94392					7.46462	0.92545			7.46462	1.00516					7.46462	0.7773			11.9753	0.93158					7.46462	0.74516			7.51914	0.94017					7.46462	0.77806
								12.0086	0.88354			12.4863	0.94399					7.48	0.92552			7.48	1.00517					7.48	0.7775			12.0071	0.93163					7.48	0.7453			7.534	0.94029					7.48	0.77821
								12.0404	0.88369			12.5194	0.94406					7.4849	0.92554			7.4849	1.00517					7.4849	0.77756			12.0389	0.93168					7.4849	0.74534			7.53957	0.94033					7.4849	0.77825
								12.0721	0.88384			12.528	0.94408					7.50519	0.92563			7.50519	1.00518					7.50519	0.77782			12.0706	0.93173					7.50519	0.74552			7.56	0.94048					7.50519	0.77844
								12.1039	0.88399			12.5525	0.94413					7.52547	0.92572			7.52547	1.00519					7.52547	0.77808			12.1024	0.93178					7.52547	0.7457			7.58043	0.94064					7.52547	0.77863
								12.1357	0.88414			12.5856	0.9442					7.54575	0.92581			7.54575	1.0052					7.54575	0.77834			12.1341	0.93183					7.54575	0.74588			7.60086	0.9408					7.54575	0.77882
								12.1674	0.88429			12.6188	0.94427					7.56604	0.9259			7.56604	1.00521					7.56604	0.7786			12.1659	0.93187					7.56604	0.74605			7.6213	0.94095					7.56604	0.77901
								12.1992	0.88443			12.6519	0.94433					7.58632	0.92599			7.58632	1.00522					7.58632	0.77885			12.1977	0.93192					7.58632	0.74623			7.64173	0.9411					7.58632	0.77919
								12.231	0.88458			12.685	0.9444					7.60661	0.92608			7.60661	1.00523					7.60661	0.77911			12.2294	0.93197					7.60661	0.74641			7.66216	0.94126					7.60661	0.77938
								12.246	0.88465			12.7181	0.94447					7.616	0.92612			7.616	1.00524					7.616	0.77923			12.241	0.93198					7.616	0.74649			7.672	0.94133					7.616	0.77947
								12.2627	0.88472			12.7513	0.94453					7.62689	0.92616			7.62689	1.00524					7.62689	0.77936			12.2612	0.93201					7.62689	0.74658			7.68259	0.94141					7.62689	0.77957
								12.2945	0.88487			12.7844	0.9446					7.64718	0.92625			7.64718	1.00525					7.64718	0.77961			12.293	0.93206					7.64718	0.74675			7.70303	0.94156					7.64718	0.77975
								12.3263	0.88501			12.795	0.94462					7.66746	0.92634			7.66746	1.00526					7.66746	0.77987			12.3247	0.93211					7.66746	0.74693			7.72346	0.94171					7.66746	0.77993
								12.3581	0.88515			12.8175	0.94466					7.68774	0.92643			7.68774	1.00527					7.68774	0.78012			12.3565	0.93215					7.68774	0.7471			7.74389	0.94186					7.68774	0.78012
								12.3898	0.8853			12.8506	0.94473					7.70803	0.92651			7.70803	1.00528					7.70803	0.78037			12.3883	0.9322					7.70803	0.74727			7.76432	0.94201					7.70803	0.7803
								12.4216	0.88544			12.8837	0.94479					7.72831	0.9266			7.72831	1.00529					7.72831	0.78062			12.42	0.93224					7.72831	0.74744			7.78476	0.94216					7.72831	0.78048
								12.4534	0.88558			12.9169	0.94486					7.7486	0.92668			7.7486	1.0053					7.7486	0.78086			12.4518	0.93229					7.7486	0.74761			7.80519	0.94231					7.7486	0.78066
								12.4851	0.88572			12.95	0.94492					7.751	0.92669			7.751	1.0053					7.751	0.78089			12.4835	0.93233					7.751	0.74763			7.809	0.94233					7.751	0.78068
								12.513	0.88584			12.9831	0.94499					7.76888	0.92677			7.76888	1.00531					7.76888	0.78111			12.508	0.93237					7.76888	0.74778			7.82562	0.94245					7.76888	0.78084
								12.5169	0.88586			13.0162	0.94505					7.78917	0.92685			7.78917	1.00532					7.78917	0.78136			12.5153	0.93238					7.78917	0.74795			7.84605	0.9426					7.78917	0.78102
								12.5487	0.886			13.0493	0.94511					7.80945	0.92694			7.80945	1.00533					7.80945	0.7816			12.5471	0.93242					7.80945	0.74812			7.86649	0.94275					7.80945	0.7812
								12.5804	0.88614			13.061	0.94514					7.82973	0.92702			7.82973	1.00534					7.82973	0.78184			12.5788	0.93247					7.82973	0.74829			7.88692	0.94289					7.82973	0.78138
								12.6122	0.88627			13.0824	0.94518					7.85002	0.9271			7.85002	1.00535					7.85002	0.78209			12.6106	0.93251					7.85002	0.74845			7.90735	0.94304					7.85002	0.78155
								12.644	0.88641			13.1156	0.94524					7.8703	0.92719			7.8703	1.00536					7.8703	0.78233			12.6424	0.93256					7.8703	0.74862			7.92778	0.94318					7.8703	0.78173
								12.6757	0.88655			13.1487	0.9453					7.888	0.92726			7.888	1.00537					7.888	0.78254			12.6741	0.9326					7.888	0.74876			7.946	0.94331					7.888	0.78188
								12.7075	0.88668			13.1818	0.94536					7.89059	0.92727			7.89059	1.00537					7.89059	0.78257			12.7059	0.93264					7.89059	0.74878			7.94822	0.94332					7.89059	0.7819
								12.7393	0.88682			13.2149	0.94543					7.91087	0.92735			7.91087	1.00538					7.91087	0.78281			12.7377	0.93269					7.91087	0.74895			7.96865	0.94347					7.91087	0.78208
								12.7711	0.88695			13.248	0.94549					7.93116	0.92743			7.93116	1.00539					7.93116	0.78305			12.7694	0.93273					7.93116	0.74911			7.98908	0.94361					7.93116	0.78225
								12.78	0.88699			13.2812	0.94555					7.95144	0.92752			7.95144	1.0054					7.95144	0.78329			12.776	0.93274					7.95144	0.74927			8.00951	0.94375					7.95144	0.78243
								12.8028	0.88709			13.3143	0.94561					7.97172	0.9276			7.97172	1.00541					7.97172	0.78352			12.8012	0.93277					7.97172	0.74944			8.02995	0.94389					7.97172	0.7826
								12.8346	0.88722			13.329	0.94564					7.99201	0.92768			7.99201	1.00542					7.99201	0.78376			12.833	0.93282					7.99201	0.7496			8.05038	0.94403					7.99201	0.78277
								12.8664	0.88735			13.3474	0.94567					8.01229	0.92776			8.01229	1.00542					8.01229	0.78399			12.8647	0.93286					8.01229	0.74976			8.07081	0.94417					8.01229	0.78294
								12.8981	0.88749			13.3805	0.94573					8.023	0.9278			8.023	1.00543					8.023	0.78412			12.8965	0.9329					8.023	0.74985			8.083	0.94425					8.023	0.78303
								12.9299	0.88762			13.4137	0.94579					8.03258	0.92784			8.03258	1.00543					8.03258	0.78423			12.9283	0.93294					8.03258	0.74992			8.09124	0.94431					8.03258	0.78311
								12.9617	0.88775			13.4468	0.94585					8.05286	0.92792			8.05286	1.00544					8.05286	0.78446			12.96	0.93299					8.05286	0.75008			8.11168	0.94445					8.05286	0.78328
								12.9934	0.88788			13.4799	0.94591					8.07315	0.928			8.07315	1.00545					8.07315	0.78469			12.9918	0.93303					8.07315	0.75024			8.13211	0.94458					8.07315	0.78345
								13.0252	0.88801			13.513	0.94597					8.09343	0.92808			8.09343	1.00546					8.09343	0.78493			13.0236	0.93307					8.09343	0.7504			8.15254	0.94472					8.09343	0.78362
								13.047	0.8881			13.5461	0.94603					8.11371	0.92815			8.11371	1.00547					8.11371	0.78516			13.042	0.93309					8.11371	0.75056			8.17297	0.94486					8.11371	0.78378
								13.057	0.88814			13.5793	0.94609					8.134	0.92823			8.134	1.00548					8.134	0.78539			13.0553	0.93311					8.134	0.75071			8.19341	0.94499					8.134	0.78395
								13.0887	0.88827			13.596	0.94612					8.15428	0.92831			8.15428	1.00549					8.15428	0.78561			13.0871	0.93315					8.15428	0.75087			8.21384	0.94513					8.15428	0.78412
								13.1205	0.8884			13.6124	0.94615					8.159	0.92833			8.159	1.00549					8.159	0.78567			13.1189	0.93319					8.159	0.75091			8.22	0.94517					8.159	0.78416
								13.1523	0.88853			13.6455	0.9462					8.17457	0.92839			8.17457	1.0055					8.17457	0.78584			13.1506	0.93324					8.17457	0.75103			8.23427	0.94526					8.17457	0.78428
								13.184	0.88865			13.6786	0.94626					8.19485	0.92846			8.19485	1.00551					8.19485	0.78607			13.1824	0.93328					8.19485	0.75118			8.2547	0.9454					8.19485	0.78445
								13.2158	0.88878			13.7117	0.94632					8.21514	0.92854			8.21514	1.00551					8.21514	0.7863			13.2141	0.93332					8.21514	0.75134			8.27514	0.94553					8.21514	0.78461
								13.2476	0.88891			13.7448	0.94638					8.23542	0.92862			8.23542	1.00552					8.23542	0.78652			13.2459	0.93336					8.23542	0.75149			8.29557	0.94566					8.23542	0.78477
								13.2794	0.88903			13.778	0.94644					8.2557	0.92869			8.2557	1.00553					8.2557	0.78675			13.2777	0.9334					8.2557	0.75164			8.316	0.94579					8.2557	0.78494
								13.3111	0.88916			13.8111	0.94649					8.27599	0.92877			8.27599	1.00554					8.27599	0.78697			13.3094	0.93344					8.27599	0.7518			8.33643	0.94593					8.27599	0.7851
								13.314	0.88917			13.8442	0.94655					8.296	0.92884			8.296	1.00555					8.296	0.78719			13.31	0.93344					8.296	0.75195			8.35686	0.94606					8.296	0.78526
								13.3429	0.88928			13.862	0.94658					8.29627	0.92884			8.29627	1.00555					8.29627	0.78719			13.3412	0.93348					8.29627	0.75195			8.357	0.94606					8.29627	0.78526
								13.3747	0.88941			13.8773	0.94661					8.31656	0.92892			8.31656	1.00556					8.31656	0.78741			13.373	0.93352					8.31656	0.7521			8.3773	0.94619					8.31656	0.78542
								13.4064	0.88953			13.9105	0.94666					8.33684	0.92899			8.33684	1.00557					8.33684	0.78763			13.4047	0.93356					8.33684	0.75225			8.39773	0.94632					8.33684	0.78558
								13.4382	0.88965			13.9436	0.94672					8.35713	0.92907			8.35713	1.00558					8.35713	0.78785			13.4365	0.9336					8.35713	0.7524			8.41816	0.94645					8.35713	0.78574
								13.47	0.88978			13.9767	0.94677					8.37741	0.92914			8.37741	1.00558					8.37741	0.78807			13.4683	0.93363					8.37741	0.75255			8.43859	0.94658					8.37741	0.7859
								13.5017	0.8899			14.0098	0.94683					8.39769	0.92922			8.39769	1.00559					8.39769	0.78829			13.5	0.93367					8.39769	0.7527			8.45903	0.9467					8.39769	0.78606
								13.5335	0.89002			14.0429	0.94688					8.41798	0.92929			8.41798	1.0056					8.41798	0.78851			13.5318	0.93371					8.41798	0.75285			8.47946	0.94683					8.41798	0.78621
								13.5653	0.89014			14.0761	0.94694					8.432	0.92934			8.432	1.00561					8.432	0.78866			13.5635	0.93375					8.432	0.75295			8.494	0.94692					8.432	0.78632
								13.581	0.8902			14.1092	0.94699					8.43826	0.92936			8.43826	1.00561					8.43826	0.78873			13.577	0.93377					8.43826	0.753			8.49989	0.94696					8.43826	0.78637
								13.597	0.89026			14.129	0.94703					8.45855	0.92944			8.45855	1.00562					8.45855	0.78894			13.5953	0.93379					8.45855	0.75315			8.52032	0.94709					8.45855	0.78653
								13.6288	0.89038			14.1423	0.94705					8.47883	0.92951			8.47883	1.00563					8.47883	0.78916			13.6271	0.93383					8.47883	0.75329			8.54076	0.94721					8.47883	0.78668
								13.6606	0.8905			14.1754	0.9471					8.49912	0.92958			8.49912	1.00563					8.49912	0.78937			13.6588	0.93387					8.49912	0.75344			8.56119	0.94734					8.49912	0.78684
								13.6923	0.89062			14.2085	0.94716					8.5194	0.92965			8.5194	1.00564					8.5194	0.78958			13.6906	0.9339					8.5194	0.75359			8.58162	0.94746					8.5194	0.78699
								13.7241	0.89074			14.2416	0.94721					8.53968	0.92972			8.53968	1.00565					8.53968	0.7898			13.7224	0.93394					8.53968	0.75373			8.60205	0.94759					8.53968	0.78715
								13.7559	0.89086			14.2748	0.94726					8.55997	0.92979			8.55997	1.00566					8.55997	0.79001			13.7541	0.93398					8.55997	0.75388			8.62249	0.94771					8.55997	0.7873
								13.7876	0.89098			14.3079	0.94732					8.567	0.92982			8.567	1.00566					8.567	0.79008			13.7859	0.93402					8.567	0.75393			8.63	0.94776					8.567	0.78735
								13.8194	0.89109			14.341	0.94737					8.58025	0.92987			8.58025	1.00567					8.58025	0.79022			13.8177	0.93405					8.58025	0.75402			8.64292	0.94783					8.58025	0.78745
								13.848	0.8912			14.3741	0.94742					8.60054	0.92994			8.60054	1.00567					8.60054	0.79043			13.843	0.93408					8.60054	0.75416			8.66335	0.94796					8.60054	0.7876
								13.8512	0.89121			14.397	0.94746					8.62082	0.93001			8.62082	1.00568					8.62082	0.79064			13.8494	0.93409					8.62082	0.75431			8.68378	0.94808					8.62082	0.78775
								13.8829	0.89133			14.4072	0.94747					8.64111	0.93008			8.64111	1.00569					8.64111	0.79085			13.8812	0.93413					8.64111	0.75445			8.70422	0.9482					8.64111	0.78791
								13.9147	0.89144			14.4404	0.94753					8.66139	0.93015			8.66139	1.0057					8.66139	0.79106			13.913	0.93417					8.66139	0.75459			8.72465	0.94832					8.66139	0.78806
								13.9465	0.89156			14.4735	0.94758					8.68167	0.93022			8.68167	1.00571					8.68167	0.79126			13.9447	0.9342					8.68167	0.75473			8.74508	0.94844					8.68167	0.78821
								13.9783	0.89167			14.5066	0.94763					8.70196	0.93028			8.70196	1.00571					8.70196	0.79147			13.9765	0.93424					8.70196	0.75487			8.76551	0.94856					8.70196	0.78835
								14.01	0.89179			14.5397	0.94768					8.703	0.93029			8.703	1.00571					8.703	0.79148			14.0083	0.93427					8.703	0.75488			8.767	0.94857					8.703	0.78836
								14.0418	0.8919			14.5729	0.94773					8.72224	0.93035			8.72224	1.00572					8.72224	0.79168			14.04	0.93431					8.72224	0.75501			8.78595	0.94868					8.72224	0.7885
								14.0736	0.89201			14.606	0.94779					8.74253	0.93042			8.74253	1.00573					8.74253	0.79188			14.0718	0.93435					8.74253	0.75515			8.80638	0.9488					8.74253	0.78865
								14.1053	0.89213			14.6391	0.94784					8.76281	0.93049			8.76281	1.00574					8.76281	0.79209			14.1036	0.93438					8.76281	0.75529			8.82681	0.94892					8.76281	0.7888
								14.114	0.89216			14.664	0.94788					8.7831	0.93056			8.7831	1.00575					8.7831	0.79229			14.11	0.93439					8.7831	0.75543			8.84724	0.94904					8.7831	0.78894
								14.1371	0.89224			14.6722	0.94789					8.80338	0.93062			8.80338	1.00575					8.80338	0.79249			14.1353	0.93442					8.80338	0.75557			8.86768	0.94916					8.80338	0.78909
								14.1689	0.89235			14.7053	0.94794					8.82366	0.93069			8.82366	1.00576					8.82366	0.79269			14.1671	0.93445					8.82366	0.75571			8.88811	0.94927					8.82366	0.78924
								14.2006	0.89246			14.7385	0.94799					8.84	0.93075			8.84	1.00577					8.84	0.79286			14.1989	0.93449					8.84	0.75582			8.904	0.94936					8.84	0.78935
								14.2324	0.89257			14.7716	0.94804					8.84395	0.93076			8.84395	1.00577					8.84395	0.79289			14.2306	0.93452					8.84395	0.75584			8.90854	0.94939					8.84395	0.78938
								14.2642	0.89269			14.8047	0.94809					8.86423	0.93083			8.86423	1.00578					8.86423	0.79309			14.2624	0.93456					8.86423	0.75598			8.92897	0.94951					8.86423	0.78953
								14.2959	0.8928			14.8378	0.94814					8.88452	0.93089			8.88452	1.00578					8.88452	0.79329			14.2941	0.93459					8.88452	0.75612			8.94941	0.94962					8.88452	0.78967
								14.3277	0.89291			14.8709	0.94819					8.9048	0.93096			8.9048	1.00579					8.9048	0.79349			14.3259	0.93463					8.9048	0.75625			8.96984	0.94974					8.9048	0.78981
								14.3595	0.89302			14.904	0.94824					8.92509	0.93102			8.92509	1.0058					8.92509	0.79369			14.3577	0.93466					8.92509	0.75639			8.99027	0.94985					8.92509	0.78996
								14.382	0.89309			14.931	0.94828					8.94537	0.93109			8.94537	1.00581					8.94537	0.79389			14.378	0.93469					8.94537	0.75652			9.0107	0.94997					8.94537	0.7901
								14.3912	0.89312			14.9372	0.94829					8.96565	0.93115			8.96565	1.00581					8.96565	0.79409			14.3894	0.9347					8.96565	0.75666			9.03114	0.95008					8.96565	0.79024
								14.423	0.89323			14.9703	0.94834					8.976	0.93119			8.976	1.00582					8.976	0.79419			14.4212	0.93473					8.976	0.75672			9.041	0.95014					8.976	0.79031
								14.4548	0.89334			15.0034	0.94838					8.98594	0.93122			8.98594	1.00582					8.98594	0.79428			14.453	0.93477					8.98594	0.75679			9.05157	0.95019					8.98594	0.79038
								14.4866	0.89345			15.0365	0.94843					9.00622	0.93128			9.00622	1.00583					9.00622	0.79448			14.4847	0.9348					9.00622	0.75692			9.072	0.95031					9.00622	0.79052
								14.5183	0.89356			15.0696	0.94848					9.02651	0.93135			9.02651	1.00584					9.02651	0.79467			14.5165	0.93484					9.02651	0.75706			9.09243	0.95042					9.02651	0.79066
								14.5501	0.89366			15.1028	0.94853					9.04679	0.93141			9.04679	1.00584					9.04679	0.79487			14.5483	0.93487					9.04679	0.75719			9.11286	0.95053					9.04679	0.7908
								14.5819	0.89377			15.1359	0.94858					9.06708	0.93148			9.06708	1.00585					9.06708	0.79506			14.58	0.9349					9.06708	0.75732			9.1333	0.95064					9.06708	0.79094
								14.6136	0.89388			15.169	0.94862					9.08736	0.93154			9.08736	1.00586					9.08736	0.79525			14.6118	0.93494					9.08736	0.75745			9.15373	0.95075					9.08736	0.79108
								14.6454	0.89398			15.198	0.94867					9.10764	0.9316			9.10764	1.00586					9.10764	0.79544			14.6436	0.93497					9.10764	0.75758			9.17416	0.95087					9.10764	0.79122
								14.649	0.89399			15.2021	0.94867					9.112	0.93162			9.112	1.00587					9.112	0.79548			14.645	0.93497					9.112	0.75761			9.178	0.95089					9.112	0.79125
								14.6772	0.89409			15.2353	0.94872					9.12793	0.93167			9.12793	1.00587					9.12793	0.79563			14.6753	0.935					9.12793	0.75771			9.19459	0.95098					9.12793	0.79135
								14.7089	0.89419			15.2684	0.94877					9.14821	0.93173			9.14821	1.00588					9.14821	0.79583			14.7071	0.93504					9.14821	0.75784			9.21503	0.95109					9.14821	0.79149
								14.7407	0.8943			15.3015	0.94881					9.1685	0.93179			9.1685	1.00589					9.1685	0.79602			14.7388	0.93507					9.1685	0.75797			9.23546	0.95119					9.1685	0.79163
								14.7725	0.8944			15.3346	0.94886					9.18878	0.93186			9.18878	1.00589					9.18878	0.7962			14.7706	0.9351					9.18878	0.7581			9.25589	0.9513					9.18878	0.79176
								14.8042	0.8945			15.3677	0.94891					9.20907	0.93192			9.20907	1.0059					9.20907	0.79639			14.8024	0.93514					9.20907	0.75823			9.27632	0.95141					9.20907	0.7919
								14.836	0.89461			15.4009	0.94895					9.22935	0.93198			9.22935	1.00591					9.22935	0.79658			14.8341	0.93517					9.22935	0.75836			9.29676	0.95152					9.22935	0.79203
								14.8678	0.89471			15.434	0.949					9.248	0.93204			9.248	1.00591					9.248	0.79675			14.8659	0.9352					9.248	0.75847			9.315	0.95162					9.248	0.79216
								14.8995	0.89481			15.465	0.94904					9.24963	0.93204			9.24963	1.00591					9.24963	0.79677			14.8977	0.93523					9.24963	0.75848			9.31719	0.95163					9.24963	0.79217
								14.916	0.89486			15.4671	0.94905					9.26992	0.9321			9.26992	1.00592					9.26992	0.79695			14.911	0.93525					9.26992	0.75861			9.33762	0.95174					9.26992	0.7923
								14.9313	0.89491			15.5002	0.94909					9.2902	0.93216			9.2902	1.00593					9.2902	0.79714			14.9294	0.93527					9.2902	0.75874			9.35805	0.95184					9.2902	0.79244
								14.9631	0.89502			15.5333	0.94914					9.31049	0.93222			9.31049	1.00593					9.31049	0.79733			14.9612	0.9353					9.31049	0.75886			9.37849	0.95195					9.31049	0.79257
								14.9949	0.89512			15.5665	0.94918					9.33077	0.93229			9.33077	1.00594					9.33077	0.79751			14.993	0.93533					9.33077	0.75899			9.39892	0.95205					9.33077	0.7927
								15.0266	0.89522			15.5996	0.94923					9.35106	0.93235			9.35106	1.00595					9.35106	0.79769			15.0247	0.93536					9.35106	0.75911			9.41935	0.95216					9.35106	0.79283
								15.0584	0.89532			15.6327	0.94927					9.37134	0.93241			9.37134	1.00596					9.37134	0.79788			15.0565	0.93539					9.37134	0.75924			9.43978	0.95227					9.37134	0.79296
								15.0902	0.89542			15.6658	0.94932					9.384	0.93244			9.384	1.00596					9.384	0.79799			15.0883	0.93542					9.384	0.75931			9.452	0.95233					9.384	0.79305
								15.1219	0.89552			15.6989	0.94936					9.39162	0.93247			9.39162	1.00596					9.39162	0.79806			15.12	0.93546					9.39162	0.75936			9.46022	0.95237					9.39162	0.7931
								15.1537	0.89562			15.732	0.94941					9.41191	0.93253			9.41191	1.00597					9.41191	0.79824			15.1518	0.93549					9.41191	0.75948			9.48065	0.95247					9.41191	0.79323
								15.183	0.89571			15.7321	0.94941					9.43219	0.93259			9.43219	1.00598					9.43219	0.79842			15.178	0.93551					9.43219	0.75961			9.50108	0.95258					9.43219	0.79336
								15.1855	0.89572			15.7652	0.94945					9.45248	0.93264			9.45248	1.00598					9.45248	0.7986			15.1836	0.93552					9.45248	0.75973			9.52151	0.95268					9.45248	0.79349
								15.2172	0.89581			15.7983	0.9495					9.47276	0.9327			9.47276	1.00599					9.47276	0.79878			15.2153	0.93555					9.47276	0.75985			9.54195	0.95279					9.47276	0.79361
								15.249	0.89591			15.8314	0.94954					9.49305	0.93276			9.49305	1.006					9.49305	0.79896			15.2471	0.93558					9.49305	0.75998			9.56238	0.95289					9.49305	0.79374
								15.2808	0.89601			15.8645	0.94958					9.51333	0.93282			9.51333	1.006					9.51333	0.79914			15.2789	0.93561					9.51333	0.7601			9.58281	0.95299					9.51333	0.79387
								15.3125	0.89611			15.8977	0.94963					9.52	0.93284			9.52	1.006					9.52	0.7992			15.3106	0.93564					9.52	0.76014			9.59	0.95303					9.52	0.79391
								15.3443	0.89621			15.9308	0.94967					9.53361	0.93288			9.53361	1.00601					9.53361	0.79932			15.3424	0.93567					9.53361	0.76022			9.60324	0.95309					9.53361	0.794
								15.3761	0.8963			15.9639	0.94971					9.5539	0.93294			9.5539	1.00602					9.5539	0.7995			15.3742	0.9357					9.5539	0.76034			9.62368	0.95319					9.5539	0.79413
								15.4078	0.8964			15.997	0.94976					9.57418	0.93299			9.57418	1.00602					9.57418	0.79967			15.4059	0.93573					9.57418	0.76046			9.64411	0.9533					9.57418	0.79425
								15.4396	0.89649			15.999	0.94976					9.59447	0.93305			9.59447	1.00603					9.59447	0.79985			15.4377	0.93576					9.59447	0.76058			9.66454	0.9534					9.59447	0.79438
								15.449	0.89652			16.0301	0.9498					9.61475	0.93311			9.61475	1.00603					9.61475	0.80003			15.446	0.93577					9.61475	0.7607			9.68497	0.9535					9.61475	0.79451
								15.4714	0.89659			16.0633	0.94984					9.63504	0.93317			9.63504	1.00604					9.63504	0.8002			15.4694	0.93579					9.63504	0.76082			9.70541	0.9536					9.63504	0.79463
								15.5032	0.89669			16.0964	0.94988					9.65532	0.93322			9.65532	1.00605					9.65532	0.80038			15.5012	0.93582					9.65532	0.76094			9.72584	0.9537					9.65532	0.79476
								15.5349	0.89678			16.1295	0.94993					9.656	0.93323			9.656	1.00605					9.656	0.80038			15.533	0.93585					9.656	0.76094			9.727	0.9537					9.656	0.79476
								15.5667	0.89688			16.1626	0.94997					9.6756	0.93328			9.6756	1.00605					9.6756	0.80055			15.5647	0.93588					9.6756	0.76105			9.74627	0.9538					9.6756	0.79488
								15.5985	0.89697			16.1957	0.95001					9.69589	0.93334			9.69589	1.00606					9.69589	0.80072			15.5965	0.93591					9.69589	0.76117			9.7667	0.95389					9.69589	0.795
								15.6302	0.89706			16.2289	0.95005					9.71617	0.93339			9.71617	1.00607					9.71617	0.8009			15.6283	0.93594					9.71617	0.76129			9.78714	0.95399					9.71617	0.79513
								15.662	0.89716			16.262	0.9501					9.73646	0.93345			9.73646	1.00607					9.73646	0.80107			15.66	0.93597					9.73646	0.76141			9.80757	0.95409					9.73646	0.79525
								15.6938	0.89725			16.266	0.9501					9.75674	0.9335			9.75674	1.00608					9.75674	0.80124			15.6918	0.936					9.75674	0.76152			9.828	0.95419					9.75674	0.79537
								15.717	0.89732			16.2951	0.95014					9.77703	0.93356			9.77703	1.00609					9.77703	0.80141			15.712	0.93602					9.77703	0.76164			9.84843	0.95429					9.77703	0.7955
								15.7255	0.89734			16.3282	0.95018					9.791	0.9336			9.791	1.00609					9.791	0.80153			15.7236	0.93603					9.791	0.76172			9.864	0.95436					9.791	0.79558
								15.7573	0.89744			16.3613	0.95022					9.79731	0.93362			9.79731	1.00609					9.79731	0.80158			15.7553	0.93606					9.79731	0.76175			9.86886	0.95438					9.79731	0.79562
								15.7891	0.89753			16.3945	0.95026					9.81759	0.93367			9.81759	1.0061					9.81759	0.80175			15.7871	0.93609					9.81759	0.76187			9.8893	0.95448					9.81759	0.79574
								15.8209	0.89762			16.4276	0.9503					9.83788	0.93373			9.83788	1.0061					9.83788	0.80192			15.8188	0.93612					9.83788	0.76198			9.90973	0.95458					9.83788	0.79586
								15.8526	0.89771			16.4607	0.95034					9.85816	0.93378			9.85816	1.00611					9.85816	0.80209			15.8506	0.93615					9.85816	0.7621			9.93016	0.95467					9.85816	0.79598
								15.8844	0.8978			16.4938	0.95038					9.87845	0.93384			9.87845	1.00612					9.87845	0.80226			15.8824	0.93618					9.87845	0.76221			9.95059	0.95477					9.87845	0.7961
								15.9162	0.89789			16.5269	0.95042					9.89873	0.93389			9.89873	1.00612					9.89873	0.80243			15.9141	0.9362					9.89873	0.76233			9.97103	0.95486					9.89873	0.79622
								15.9479	0.89798			16.533	0.95043					9.91902	0.93394			9.91902	1.00613					9.91902	0.80259			15.9459	0.93623					9.91902	0.76244			9.99146	0.95496					9.91902	0.79634
								15.9797	0.89807			16.5601	0.95046					9.927	0.93396			9.927	1.00613					9.927	0.80266			15.9777	0.93626					9.927	0.76248			10.001	0.955					9.927	0.79639
								15.984	0.89809			16.5932	0.9505					9.9393	0.934			9.9393	1.00614					9.9393	0.80276			15.979	0.93626					9.9393	0.76255			10.0119	0.95505					9.9393	0.79646
								16.0115	0.89816			16.6263	0.95055					9.95958	0.93405			9.95958	1.00614					9.95958	0.80293			16.0094	0.93629					9.95958	0.76267			10.0323	0.95515					9.95958	0.79658
								16.0432	0.89825			16.6594	0.95058					9.97987	0.9341			9.97987	1.00615					9.97987	0.80309			16.0412	0.93632					9.97987	0.76278			10.0528	0.95524					9.97987	0.7967
								16.075	0.89834			16.6925	0.95062					10.0001	0.93416			10.0001	1.00615					10.0001	0.80326			16.073	0.93635					10.0001	0.76289			10.0732	0.95533					10.0001	0.79681
								16.1068	0.89843			16.7257	0.95066					10.0204	0.93421			10.0204	1.00616					10.0204	0.80342			16.1047	0.93637					10.0204	0.763			10.0936	0.95543					10.0204	0.79693
								16.1385	0.89852			16.7588	0.9507					10.0407	0.93426			10.0407	1.00617					10.0407	0.80358			16.1365	0.9364					10.0407	0.76311			10.1141	0.95552					10.0407	0.79705
								16.1703	0.89861			16.7919	0.95074					10.061	0.93432			10.061	1.00617					10.061	0.80375			16.1683	0.93643					10.061	0.76322			10.1345	0.95561					10.061	0.79716
								16.2021	0.8987			16.799	0.95075					10.064	0.93432			10.064	1.00617					10.064	0.80377			16.2	0.93646					10.064	0.76324			10.138	0.95563					10.064	0.79718
								16.2338	0.89879			16.825	0.95078					10.0813	0.93437			10.0813	1.00618					10.0813	0.80391			16.2318	0.93648					10.0813	0.76333			10.1549	0.9557					10.0813	0.79728
								16.251	0.89883			16.8581	0.95082					10.1016	0.93442			10.1016	1.00618					10.1016	0.80407			16.247	0.9365					10.1016	0.76344			10.1753	0.9558					10.1016	0.7974
								16.2656	0.89887			16.8913	0.95086					10.1219	0.93447			10.1219	1.00619					10.1219	0.80423			16.2636	0.93651					10.1219	0.76355			10.1958	0.95589					10.1219	0.79751
								16.2974	0.89896			16.9244	0.9509					10.1421	0.93453			10.1421	1.00619					10.1421	0.8044			16.2953	0.93654					10.1421	0.76366			10.2162	0.95598					10.1421	0.79763
								16.3291	0.89905			16.9575	0.95094					10.1624	0.93458			10.1624	1.0062					10.1624	0.80456			16.3271	0.93657					10.1624	0.76377			10.2366	0.95607					10.1624	0.79774
								16.3609	0.89913			16.9906	0.95098					10.1827	0.93463			10.1827	1.00621					10.1827	0.80472			16.3589	0.93659					10.1827	0.76388			10.2571	0.95616					10.1827	0.79786
								16.3927	0.89922			17.0237	0.95101					10.2	0.93467			10.2	1.00621					10.2	0.80485			16.3906	0.93662					10.2	0.76397			10.274	0.95623					10.2	0.79795
								16.4245	0.89931			17.0569	0.95105					10.203	0.93468			10.203	1.00621					10.203	0.80488			16.4224	0.93665					10.203	0.76399			10.2775	0.95625					10.203	0.79797
								16.4562	0.89939			17.066	0.95106					10.2233	0.93473			10.2233	1.00622					10.2233	0.80504			16.4541	0.93667					10.2233	0.76409			10.298	0.95634					10.2233	0.79808
								16.488	0.89948			17.09	0.95109					10.2436	0.93478			10.2436	1.00622					10.2436	0.80519			16.4859	0.9367					10.2436	0.7642			10.3184	0.95643					10.2436	0.7982
								16.518	0.89956			17.1231	0.95113					10.2638	0.93483			10.2638	1.00623					10.2638	0.80535			16.514	0.93672					10.2638	0.76431			10.3388	0.95652					10.2638	0.79831
								16.5198	0.89956			17.1562	0.95117					10.2841	0.93488			10.2841	1.00623					10.2841	0.80551			16.5177	0.93673					10.2841	0.76441			10.3592	0.95661					10.2841	0.79842
								16.5515	0.89965			17.1893	0.9512					10.3044	0.93493			10.3044	1.00624					10.3044	0.80567			16.5494	0.93675					10.3044	0.76452			10.3797	0.9567					10.3044	0.79853
								16.5833	0.89973			17.2225	0.95124					10.3247	0.93498			10.3247	1.00625					10.3247	0.80582			16.5812	0.93678					10.3247	0.76463			10.4001	0.95678					10.3247	0.79864
								16.6151	0.89981			17.2556	0.95128					10.336	0.93501			10.336	1.00625					10.336	0.80591			16.613	0.93681					10.336	0.76469			10.411	0.95683					10.336	0.79871
								16.6468	0.8999			17.2887	0.95132					10.345	0.93503			10.345	1.00625					10.345	0.80598			16.6447	0.93683					10.345	0.76473			10.4205	0.95687					10.345	0.79875
								16.6786	0.89998			17.3218	0.95135					10.3653	0.93508			10.3653	1.00626					10.3653	0.80613			16.6765	0.93686					10.3653	0.76484			10.441	0.95696					10.3653	0.79887
								16.7104	0.90006			17.334	0.95137					10.3856	0.93513			10.3856	1.00626					10.3856	0.80629			16.7083	0.93688					10.3856	0.76494			10.4614	0.95705					10.3856	0.79898
								16.7421	0.90015			17.3549	0.95139					10.4058	0.93518			10.4058	1.00627					10.4058	0.80644			16.74	0.93691					10.4058	0.76505			10.4818	0.95713					10.4058	0.79909
								16.7739	0.90023			17.3881	0.95143					10.4261	0.93523			10.4261	1.00627					10.4261	0.8066			16.7718	0.93694					10.4261	0.76515			10.5023	0.95722					10.4261	0.7992
								16.785	0.90026			17.4212	0.95146					10.4464	0.93528			10.4464	1.00628					10.4464	0.80675			16.78	0.93694					10.4464	0.76525			10.5227	0.95731					10.4464	0.7993
								16.8057	0.90031			17.4543	0.9515					10.4667	0.93533			10.4667	1.00629					10.4667	0.8069			16.8036	0.93696					10.4667	0.76536			10.5431	0.95739					10.4667	0.79941
								16.8375	0.90039			17.4874	0.95154					10.472	0.93534			10.472	1.00629					10.472	0.80694			16.8353	0.93699					10.472	0.76539			10.548	0.95741					10.472	0.79944
								16.8692	0.90048			17.5205	0.95157					10.487	0.93538			10.487	1.00629					10.487	0.80706			16.8671	0.93701					10.487	0.76546			10.5636	0.95748					10.487	0.79952
								16.901	0.90056			17.5537	0.95161					10.5073	0.93543			10.5073	1.0063					10.5073	0.80721			16.8988	0.93704					10.5073	0.76556			10.584	0.95756					10.5073	0.79963
								16.9327	0.90064			17.5868	0.95164					10.5275	0.93548			10.5275	1.0063					10.5275	0.80736			16.9306	0.93706					10.5275	0.76567			10.6044	0.95765					10.5275	0.79974
								16.9645	0.90072			17.601	0.95166					10.5478	0.93553			10.5478	1.00631					10.5478	0.80751			16.9624	0.93709					10.5478	0.76577			10.6249	0.95773					10.5478	0.79985
								16.9963	0.9008			17.6199	0.95168					10.5681	0.93557			10.5681	1.00631					10.5681	0.80766			16.9942	0.93712					10.5681	0.76587			10.6453	0.95782					10.5681	0.79995
								17.0281	0.90088			17.653	0.95172					10.5884	0.93562			10.5884	1.00632					10.5884	0.80781			17.0259	0.93714					10.5884	0.76597			10.6657	0.9579					10.5884	0.80006
								17.052	0.90094			17.6861	0.95175					10.608	0.93567			10.608	1.00632					10.608	0.80796			17.047	0.93716					10.608	0.76607			10.685	0.95798					10.608	0.80016
								17.0598	0.90096			17.7193	0.95179					10.6087	0.93567			10.6087	1.00632					10.6087	0.80796			17.0577	0.93717					10.6087	0.76607			10.6862	0.95799					10.6087	0.80017
								17.0916	0.90104			17.7524	0.95182					10.629	0.93572			10.629	1.00633					10.629	0.80811			17.0894	0.93719					10.629	0.76617			10.7066	0.95807					10.629	0.80027
								17.1234	0.90112			17.7855	0.95186					10.6493	0.93576			10.6493	1.00633					10.6493	0.80826			17.1212	0.93721					10.6493	0.76627			10.727	0.95815					10.6493	0.80038
								17.1551	0.9012			17.8186	0.95189					10.6695	0.93581			10.6695	1.00634					10.6695	0.80841			17.153	0.93724					10.6695	0.76637			10.7475	0.95824					10.6695	0.80048
								17.1869	0.90128			17.8517	0.95193					10.6898	0.93586			10.6898	1.00634					10.6898	0.80856			17.1847	0.93726					10.6898	0.76647			10.7679	0.95832					10.6898	0.80059
								17.2187	0.90136			17.868	0.95195					10.7101	0.9359			10.7101	1.00635					10.7101	0.8087			17.2165	0.93729					10.7101	0.76657			10.7883	0.9584					10.7101	0.80069
								17.2504	0.90144			17.8849	0.95196					10.7304	0.93595			10.7304	1.00635					10.7304	0.80885			17.2483	0.93731					10.7304	0.76667			10.8088	0.95848					10.7304	0.8008
								17.2822	0.90152			17.918	0.952					10.744	0.93598			10.744	1.00636					10.744	0.80895			17.28	0.93734					10.744	0.76674			10.823	0.95854					10.744	0.80087
								17.314	0.90159			17.9511	0.95203					10.7507	0.936			10.7507	1.00636					10.7507	0.809			17.3118	0.93736					10.7507	0.76677			10.8292	0.95856					10.7507	0.8009
								17.319	0.90161			17.9842	0.95207					10.7709	0.93604			10.7709	1.00637					10.7709	0.80914			17.315	0.93736					10.7709	0.76687			10.8496	0.95865					10.7709	0.801
								17.3457	0.90167			18.0174	0.9521					10.7912	0.93609			10.7912	1.00637					10.7912	0.80929			17.3436	0.93739					10.7912	0.76697			10.8701	0.95873					10.7912	0.80111
								17.3775	0.90175			18.0505	0.95214					10.8115	0.93614			10.8115	1.00638					10.8115	0.80943			17.3753	0.93741					10.8115	0.76707			10.8905	0.95881					10.8115	0.80121
								17.4093	0.90183			18.0836	0.95217					10.8318	0.93618			10.8318	1.00638					10.8318	0.80958			17.4071	0.93743					10.8318	0.76716			10.9109	0.95889					10.8318	0.80131
								17.4411	0.9019			18.1167	0.9522					10.8521	0.93623			10.8521	1.00639					10.8521	0.80972			17.4389	0.93746					10.8521	0.76726			10.9314	0.95897					10.8521	0.80142
								17.4728	0.90198			18.135	0.95222					10.8724	0.93627			10.8724	1.00639					10.8724	0.80986			17.4706	0.93748					10.8724	0.76736			10.9518	0.95905					10.8724	0.80152
								17.5046	0.90206			18.1498	0.95224					10.88	0.93629			10.88	1.00639					10.88	0.80992			17.5024	0.93751					10.88	0.7674			10.96	0.95908					10.88	0.80156
								17.5364	0.90213			18.183	0.95227					10.8927	0.93632			10.8927	1.0064					10.8927	0.81001			17.5342	0.93753					10.8927	0.76746			10.9722	0.95913					10.8927	0.80162
								17.5681	0.90221			18.2161	0.95231					10.9129	0.93636			10.9129	1.0064					10.9129	0.81015			17.5659	0.93755					10.9129	0.76755			10.9926	0.95921					10.9129	0.80172
								17.586	0.90225			18.2492	0.95234					10.9332	0.93641			10.9332	1.00641					10.9332	0.81029			17.582	0.93757					10.9332	0.76765			11.0131	0.95929					10.9332	0.80182
								17.5999	0.90228			18.2823	0.95237					10.9535	0.93645			10.9535	1.00641					10.9535	0.81043			17.5977	0.93758					10.9535	0.76774			11.0335	0.95937					10.9535	0.80192
								17.6317	0.90236			18.3154	0.95241					10.9738	0.9365			10.9738	1.00642					10.9738	0.81058			17.6294	0.9376					10.9738	0.76784			11.054	0.95945					10.9738	0.80202
								17.6634	0.90243			18.3485	0.95244					10.9941	0.93654			10.9941	1.00642					10.9941	0.81072			17.6612	0.93762					10.9941	0.76793			11.0744	0.95953					10.9941	0.80212
								17.6952	0.90251			18.3817	0.95247					11.0144	0.93659			11.0144	1.00643					11.0144	0.81086			17.693	0.93765					11.0144	0.76803			11.0948	0.9596					11.0144	0.80222
								17.727	0.90258			18.402	0.95249					11.016	0.93659			11.016	1.00643					11.016	0.81087			17.7247	0.93767					11.016	0.76804			11.097	0.95961					11.016	0.80223
								17.7587	0.90266			18.4148	0.95251					11.0346	0.93663			11.0346	1.00643					11.0346	0.811			17.7565	0.93769					11.0346	0.76812			11.1152	0.95968					11.0346	0.80232
								17.7905	0.90273			18.4479	0.95254					11.0549	0.93668			11.0549	1.00644					11.0549	0.81114			17.7883	0.93772					11.0549	0.76822			11.1357	0.95976					11.0549	0.80242
								17.8223	0.90281			18.481	0.95257					11.0752	0.93672			11.0752	1.00644					11.0752	0.81128			17.82	0.93774					11.0752	0.76831			11.1561	0.95984					11.0752	0.80252
								17.853	0.90288			18.5142	0.9526					11.0955	0.93677			11.0955	1.00645					11.0955	0.81142			17.849	0.93776					11.0955	0.76841			11.1765	0.95991					11.0955	0.80262
								17.8541	0.90288			18.5473	0.95264					11.1158	0.93681			11.1158	1.00645					11.1158	0.81155			17.8518	0.93776					11.1158	0.7685			11.197	0.95999					11.1158	0.80272
								17.8858	0.90295			18.5804	0.95267					11.1361	0.93685			11.1361	1.00646					11.1361	0.81169			17.8836	0.93779					11.1361	0.76859			11.2174	0.96007					11.1361	0.80281
								17.9176	0.90303			18.6135	0.9527					11.151	0.93688			11.151	1.00646					11.151	0.81179			17.9153	0.93781					11.151	0.76866			11.234	0.96013					11.151	0.80288
								17.9493	0.9031			18.6466	0.95273					11.1564	0.9369			11.1564	1.00646					11.1564	0.81183			17.9471	0.93783					11.1564	0.76869			11.2378	0.96014					11.1564	0.80291
								17.9811	0.90317			18.669	0.95275					11.1766	0.93694			11.1766	1.00647					11.1766	0.81197			17.9789	0.93785					11.1766	0.76878			11.2583	0.96022					11.1766	0.80301
								18.0129	0.90325			18.6797	0.95277					11.1969	0.93698			11.1969	1.00647					11.1969	0.8121			18.0106	0.93788					11.1969	0.76887			11.2787	0.9603					11.1969	0.8031
								18.0447	0.90332			18.7129	0.9528					11.2172	0.93703			11.2172	1.00647					11.2172	0.81224			18.0424	0.9379					11.2172	0.76896			11.2991	0.96037					11.2172	0.8032
								18.0764	0.90339			18.746	0.95283					11.2375	0.93707			11.2375	1.00648					11.2375	0.81238			18.0741	0.93792					11.2375	0.76905			11.3196	0.96045					11.2375	0.8033
								18.1082	0.90346			18.7791	0.95286					11.2578	0.93711			11.2578	1.00648					11.2578	0.81251			18.1059	0.93794					11.2578	0.76915			11.34	0.96052					11.2578	0.80339
								18.12	0.90349			18.8122	0.95289					11.2781	0.93715			11.2781	1.00649					11.2781	0.81265			18.115	0.93795					11.2781	0.76924			11.3604	0.9606					11.2781	0.80349
								18.14	0.90353			18.8453	0.95292					11.287	0.93717			11.287	1.00649					11.287	0.81271			18.1377	0.93797					11.287	0.76928			11.37	0.96063					11.287	0.80353
								18.1717	0.90361			18.8785	0.95296					11.2983	0.9372			11.2983	1.00649					11.2983	0.81278			18.1695	0.93799					11.2983	0.76933			11.3809	0.96067					11.2983	0.80358
								18.2035	0.90368			18.9116	0.95299					11.3186	0.93724			11.3186	1.0065					11.3186	0.81292			18.2012	0.93801					11.3186	0.76942			11.4013	0.96075					11.3186	0.80368
								18.2353	0.90375			18.936	0.95301					11.3389	0.93728			11.3389	1.0065					11.3389	0.81305			18.233	0.93803					11.3389	0.76951			11.4217	0.96082					11.3389	0.80377
								18.267	0.90382			18.9447	0.95302					11.3592	0.93732			11.3592	1.00651					11.3592	0.81318			18.2647	0.93805					11.3592	0.7696			11.4422	0.9609					11.3592	0.80387
								18.2988	0.90389			18.9778	0.95305					11.3795	0.93736			11.3795	1.00651					11.3795	0.81332			18.2965	0.93808					11.3795	0.76969			11.4626	0.96097					11.3795	0.80396
								18.3306	0.90396			19.011	0.95308					11.3998	0.93741			11.3998	1.00652					11.3998	0.81345			18.3283	0.9381					11.3998	0.76978			11.483	0.96104					11.3998	0.80406
								18.3623	0.90403			19.0441	0.95311					11.42	0.93745			11.42	1.00652					11.42	0.81358			18.36	0.93812					11.42	0.76987			11.5035	0.96112					11.42	0.80415
								18.387	0.90408			19.0772	0.95314					11.424	0.93746			11.424	1.00652					11.424	0.81361			18.383	0.93814					11.424	0.76988			11.507	0.96113					11.424	0.80417
								18.3941	0.9041			19.1103	0.95317					11.4403	0.93749			11.4403	1.00653					11.4403	0.81371			18.3918	0.93814					11.4403	0.76996			11.5239	0.96119					11.4403	0.80424
								18.4259	0.90417			19.1434	0.9532					11.4606	0.93753			11.4606	1.00653					11.4606	0.81385			18.4236	0.93816					11.4606	0.77004			11.5443	0.96126					11.4606	0.80434
								18.4577	0.90424			19.1765	0.95323					11.4809	0.93757			11.4809	1.00654					11.4809	0.81398			18.4553	0.93819					11.4809	0.77013			11.5648	0.96133					11.4809	0.80443
								18.4894	0.90431			19.203	0.95326					11.5012	0.93761			11.5012	1.00654					11.5012	0.81411			18.4871	0.93821					11.5012	0.77022			11.5852	0.96141					11.5012	0.80452
								18.5212	0.90438			19.2097	0.95326					11.5215	0.93765			11.5215	1.00655					11.5215	0.81424			18.5189	0.93823					11.5215	0.77031			11.6056	0.96148					11.5215	0.80461
								18.553	0.90444			19.2428	0.95329					11.5418	0.93769			11.5418	1.00655					11.5418	0.81437			18.5506	0.93825					11.5418	0.7704			11.626	0.96155					11.5418	0.80471
								18.5847	0.90451			19.2759	0.95332					11.56	0.93773			11.56	1.00655					11.56	0.81448			18.5824	0.93827					11.56	0.77047			11.644	0.96161					11.56	0.80479
								18.6165	0.90458			19.309	0.95335					11.562	0.93773			11.562	1.00655					11.562	0.8145			18.6141	0.93829					11.562	0.77048			11.6465	0.96162					11.562	0.8048
								18.6483	0.90465			19.3422	0.95338					11.5823	0.93778			11.5823	1.00656					11.5823	0.81463			18.6459	0.93831					11.5823	0.77057			11.6669	0.96169					11.5823	0.80489
								18.654	0.90466			19.3753	0.95341					11.6026	0.93782			11.6026	1.00656					11.6026	0.81476			18.65	0.93832					11.6026	0.77066			11.6874	0.96177					11.6026	0.80498
								18.68	0.90472			19.4084	0.95344					11.6229	0.93786			11.6229	1.00657					11.6229	0.81488			18.6777	0.93833					11.6229	0.77074			11.7078	0.96184					11.6229	0.80507
								18.7118	0.90479			19.4415	0.95347					11.6432	0.9379			11.6432	1.00657					11.6432	0.81501			18.7095	0.93835					11.6432	0.77083			11.7282	0.96191					11.6432	0.80516
								18.7436	0.90485			19.469	0.9535					11.6635	0.93794			11.6635	1.00658					11.6635	0.81514			18.7412	0.93838					11.6635	0.77092			11.7486	0.96198					11.6635	0.80525
								18.7753	0.90492			19.4746	0.9535					11.6837	0.93798			11.6837	1.00658					11.6837	0.81527			18.773	0.9384					11.6837	0.771			11.7691	0.96205					11.6837	0.80534
								18.8071	0.90499			19.5078	0.95353					11.695	0.938			11.695	1.00658					11.695	0.81534			18.8047	0.93842					11.695	0.77105			11.782	0.96209					11.695	0.80539
								18.8389	0.90505			19.5409	0.95356					11.704	0.93802			11.704	1.00659					11.704	0.81539			18.8365	0.93844					11.704	0.77109			11.7895	0.96212					11.704	0.80543
								18.8707	0.90512			19.574	0.95359					11.7243	0.93805			11.7243	1.00659					11.7243	0.81552			18.8683	0.93846					11.7243	0.77117			11.81	0.96219					11.7243	0.80552
								18.9024	0.90519			19.6071	0.95362					11.7446	0.93809			11.7446	1.00659					11.7446	0.81565			18.9	0.93848					11.7446	0.77126			11.8304	0.96226					11.7446	0.80561
								18.921	0.90523			19.6402	0.95365					11.7649	0.93813			11.7649	1.0066					11.7649	0.81577			18.917	0.93849					11.7649	0.77134			11.8508	0.96233					11.7649	0.8057
								18.9342	0.90525			19.6733	0.95368					11.7852	0.93817			11.7852	1.0066					11.7852	0.8159			18.9318	0.9385					11.7852	0.77143			11.8712	0.9624					11.7852	0.80579
								18.9659	0.90532			19.7065	0.95371					11.8055	0.93821			11.8055	1.00661					11.8055	0.81602			18.9636	0.93852					11.8055	0.77151			11.8917	0.96246					11.8055	0.80588
								18.9977	0.90539			19.737	0.95374					11.8257	0.93825			11.8257	1.00661					11.8257	0.81615			18.9953	0.93854					11.8257	0.77159			11.9121	0.96253					11.8257	0.80596
								19.0295	0.90545			19.7396	0.95374					11.832	0.93826			11.832	1.00661					11.832	0.81619			19.0271	0.93856					11.832	0.77162			11.919	0.96256					11.832	0.80599
								19.0613	0.90552			19.7727	0.95377					11.846	0.93829			11.846	1.00662					11.846	0.81627			19.0589	0.93858					11.846	0.77168			11.9325	0.9626					11.846	0.80605
								19.093	0.90558			19.8058	0.9538					11.8663	0.93833			11.8663	1.00662					11.8663	0.8164			19.0906	0.9386					11.8663	0.77176			11.953	0.96267					11.8663	0.80614
								19.1248	0.90565			19.839	0.95382					11.8866	0.93837			11.8866	1.00662					11.8866	0.81652			19.1224	0.93862					11.8866	0.77185			11.9734	0.96274					11.8866	0.80623
								19.1566	0.90571			19.8721	0.95385					11.9069	0.93841			11.9069	1.00663					11.9069	0.81664			19.1542	0.93864					11.9069	0.77193			11.9938	0.96281					11.9069	0.80631
								19.187	0.90577			19.9052	0.95388					11.9272	0.93844			11.9272	1.00663					11.9272	0.81677			19.184	0.93866					11.9272	0.77201			12.0143	0.96287					11.9272	0.8064
								19.1883	0.90578			19.9383	0.95391					11.9474	0.93848			11.9474	1.00664					11.9474	0.81689			19.1859	0.93866					11.9474	0.77209			12.0347	0.96294					11.9474	0.80649
								19.2201	0.90584			19.9714	0.95394					11.9677	0.93852			11.9677	1.00664					11.9677	0.81701			19.2177	0.93868					11.9677	0.77218			12.0551	0.96301					11.9677	0.80657
								19.2519	0.9059			20.004	0.95397					11.968	0.93852			11.968	1.00664					11.968	0.81701			19.2494	0.9387					11.968	0.77218			12.056	0.96301					11.968	0.80657
								19.2836	0.90597			20.0045	0.95397					11.988	0.93856			11.988	1.00665					11.988	0.81713			19.2812	0.93872					11.988	0.77226			12.0756	0.96308					11.988	0.80666
								19.3154	0.90603			20.0377	0.95399					12.0083	0.9386			12.0083	1.00665					12.0083	0.81726			19.313	0.93874					12.0083	0.77234			12.096	0.96314					12.0083	0.80674
								19.3472	0.9061			20.0708	0.95402					12.0286	0.93863			12.0286	1.00665					12.0286	0.81738			19.3447	0.93876					12.0286	0.77242			12.1164	0.96321					12.0286	0.80683
								19.3789	0.90616			20.1039	0.95405					12.0489	0.93867			12.0489	1.00666					12.0489	0.8175			19.3765	0.93878					12.0489	0.7725			12.1369	0.96327					12.0489	0.80692
								19.4107	0.90622			20.137	0.95408					12.0692	0.93871			12.0692	1.00666					12.0692	0.81762			19.4083	0.9388					12.0692	0.77258			12.1573	0.96334					12.0692	0.807
								19.4425	0.90629			20.1701	0.9541					12.0894	0.93875			12.0894	1.00667					12.0894	0.81774			19.44	0.93882					12.0894	0.77266			12.1777	0.96341					12.0894	0.80708
								19.455	0.90631			20.2033	0.95413					12.104	0.93877			12.104	1.00667					12.104	0.81783			19.45	0.93883					12.104	0.77272			12.193	0.96346					12.104	0.80715
								19.4743	0.90635			20.2364	0.95416					12.1097	0.93878			12.1097	1.00667					12.1097	0.81786			19.4718	0.93884					12.1097	0.77274			12.1982	0.96347					12.1097	0.80717
								19.506	0.90641			20.2695	0.95419					12.13	0.93882			12.13	1.00667					12.13	0.81798			19.5036	0.93886					12.13	0.77283			12.2186	0.96354					12.13	0.80725
								19.5378	0.90647			20.271	0.95419					12.1503	0.93886			12.1503	1.00668					12.1503	0.8181			19.5353	0.93888					12.1503	0.77291			12.239	0.9636					12.1503	0.80734
								19.5696	0.90654			20.3026	0.95421					12.1706	0.93889			12.1706	1.00668					12.1706	0.81822			19.5671	0.9389					12.1706	0.77299			12.2595	0.96367					12.1706	0.80742
								19.6013	0.9066			20.3358	0.95424					12.1908	0.93893			12.1908	1.00669					12.1908	0.81834			19.5989	0.93892					12.1908	0.77306			12.2799	0.96373					12.1908	0.8075
								19.6331	0.90666			20.3689	0.95427					12.2111	0.93897			12.2111	1.00669					12.2111	0.81845			19.6306	0.93894					12.2111	0.77314			12.3003	0.9638					12.2111	0.80759
								19.6649	0.90672			20.402	0.9543					12.2314	0.939			12.2314	1.0067					12.2314	0.81857			19.6624	0.93895					12.2314	0.77322			12.3208	0.96386					12.2314	0.80767
								19.6966	0.90678			20.4351	0.95432					12.239	0.93902			12.239	1.0067					12.239	0.81862			19.6942	0.93897					12.239	0.77325			12.329	0.96389					12.239	0.8077
								19.722	0.90683			20.4682	0.95435					12.2517	0.93904			12.2517	1.0067					12.2517	0.81869			19.718	0.93899					12.2517	0.7733			12.3412	0.96393					12.2517	0.80775
								19.7284	0.90685			20.5013	0.95438					12.272	0.93908			12.272	1.0067					12.272	0.81881			19.7259	0.93899					12.272	0.77338			12.3616	0.96399					12.272	0.80784
								19.7602	0.90691			20.5345	0.9544					12.2923	0.93911			12.2923	1.00671					12.2923	0.81892			19.7577	0.93901					12.2923	0.77346			12.382	0.96406					12.2923	0.80792
								19.7919	0.90697			20.538	0.95441					12.3126	0.93915			12.3126	1.00671					12.3126	0.81904			19.7894	0.93903					12.3126	0.77354			12.4025	0.96412					12.3126	0.808
								19.8237	0.90703			20.5676	0.95443					12.3328	0.93918			12.3328	1.00672					12.3328	0.81916			19.8212	0.93905					12.3328	0.77362			12.4229	0.96418					12.3328	0.80808
								19.8555	0.90709			20.6007	0.95446					12.3531	0.93922			12.3531	1.00672					12.3531	0.81927			19.853	0.93907					12.3531	0.77369			12.4434	0.96425					12.3531	0.80816
								19.8873	0.90715			20.6338	0.95448					12.3734	0.93926			12.3734	1.00672					12.3734	0.81939			19.8847	0.93909					12.3734	0.77377			12.4638	0.96431					12.3734	0.80825
								19.919	0.90721			20.6669	0.95451					12.376	0.93926			12.376	1.00672					12.376	0.8194			19.9165	0.9391					12.376	0.77378			12.467	0.96432					12.376	0.80826
								19.9508	0.90727			20.7001	0.95454					12.3937	0.93929			12.3937	1.00673					12.3937	0.8195			19.9483	0.93912					12.3937	0.77385			12.4842	0.96437					12.3937	0.80833
								19.9826	0.90733			20.7332	0.95456					12.414	0.93933			12.414	1.00673					12.414	0.81962			19.98	0.93914					12.414	0.77393			12.5046	0.96444					12.414	0.80841
								19.989	0.90734			20.7663	0.95459					12.4343	0.93936			12.4343	1.00674					12.4343	0.81973			19.985	0.93914					12.4343	0.774			12.5251	0.9645					12.4343	0.80849
								20.0143	0.90739			20.7994	0.95462					12.4545	0.9394			12.4545	1.00674					12.4545	0.81985			20.0118	0.93916					12.4545	0.77408			12.5455	0.96456					12.4545	0.80857
								20.0461	0.90745			20.805	0.95462					12.4748	0.93943			12.4748	1.00674					12.4748	0.81996			20.0436	0.93918					12.4748	0.77416			12.566	0.96462					12.4748	0.80865
								20.0779	0.90751			20.8326	0.95464					12.4951	0.93947			12.4951	1.00675					12.4951	0.82008			20.0753	0.9392					12.4951	0.77423			12.5864	0.96468					12.4951	0.80873
								20.1096	0.90757			20.8657	0.95467					12.512	0.9395			12.512	1.00675					12.512	0.82017			20.1071	0.93922					12.512	0.7743			12.604	0.96474					12.512	0.8088
								20.1414	0.90763			20.8988	0.95469					12.5154	0.9395			12.5154	1.00675					12.5154	0.82019			20.1389	0.93923					12.5154	0.77431			12.6068	0.96475					12.5154	0.80881
								20.1732	0.90769			20.9319	0.95472					12.5357	0.93954			12.5357	1.00675					12.5357	0.8203			20.1706	0.93925					12.5357	0.77439			12.6272	0.96481					12.5357	0.80889
								20.2049	0.90774			20.965	0.95474					12.556	0.93957			12.556	1.00676					12.556	0.82042			20.2024	0.93927					12.556	0.77446			12.6477	0.96487					12.556	0.80897
								20.2367	0.9078			20.9982	0.95477					12.5763	0.93961			12.5763	1.00676					12.5763	0.82053			20.2342	0.93929					12.5763	0.77454			12.6681	0.96493					12.5763	0.80905
								20.256	0.90784			21.0313	0.9548					12.5965	0.93964			12.5965	1.00677					12.5965	0.82064			20.252	0.9393					12.5965	0.77461			12.6885	0.96499					12.5965	0.80913
								20.2685	0.90786			21.0644	0.95482					12.6168	0.93968			12.6168	1.00677					12.6168	0.82075			20.2659	0.93931					12.6168	0.77469			12.709	0.96505					12.6168	0.8092
								20.3002	0.90792			21.072	0.95483					12.6371	0.93971			12.6371	1.00677					12.6371	0.82086			20.2977	0.93932					12.6371	0.77476			12.7294	0.96511					12.6371	0.80928
								20.332	0.90798			21.0975	0.95485					12.648	0.93973			12.648	1.00678					12.648	0.82092			20.3295	0.93934					12.648	0.7748			12.741	0.96515					12.648	0.80932
								20.3638	0.90804			21.1306	0.95487					12.6574	0.93974			12.6574	1.00678					12.6574	0.82097			20.3612	0.93936					12.6574	0.77484			12.7498	0.96517					12.6574	0.80936
								20.3956	0.90809			21.1638	0.9549					12.6777	0.93978			12.6777	1.00678					12.6777	0.82109			20.393	0.93938					12.6777	0.77491			12.7703	0.96523					12.6777	0.80944
								20.4273	0.90815			21.1969	0.95492					12.698	0.93981			12.698	1.00679					12.698	0.8212			20.4247	0.9394					12.698	0.77498			12.7907	0.96529					12.698	0.80952
								20.4591	0.90821			21.23	0.95495					12.7182	0.93985			12.7182	1.00679					12.7182	0.82131			20.4565	0.93941					12.7182	0.77506			12.8111	0.96535					12.7182	0.80959
								20.4909	0.90827			21.2631	0.95497					12.7385	0.93988			12.7385	1.00679					12.7385	0.82142			20.4883	0.93943					12.7385	0.77513			12.8316	0.96541					12.7385	0.80967
								20.5226	0.90832			21.2962	0.955					12.7588	0.93991			12.7588	1.0068					12.7588	0.82153			20.519	0.93945					12.7588	0.77521			12.852	0.96547					12.7588	0.80975
								20.523	0.90832			21.3294	0.95502					12.7791	0.93995			12.7791	1.0068					12.7791	0.82164			20.52	0.93945					12.7791	0.77528			12.8724	0.96553					12.7791	0.80982
								20.5544	0.90838			21.339	0.95503					12.784	0.93996			12.784	1.0068					12.784	0.82166			20.5518	0.93947					12.784	0.7753			12.878	0.96555					12.784	0.80984
								20.5862	0.90844			21.3625	0.95505					12.7994	0.93998			12.7994	1.0068					12.7994	0.82174			20.5836	0.93948					12.7994	0.77535			12.8929	0.96559					12.7994	0.8099
								20.6179	0.90849			21.3956	0.95507					12.8197	0.94002			12.8197	1.00681					12.8197	0.82185			20.6153	0.9395					12.8197	0.77543			12.9133	0.96565					12.8197	0.80998
								20.6497	0.90855			21.4287	0.9551					12.8399	0.94005			12.8399	1.00681					12.8399	0.82196			20.6471	0.93952					12.8399	0.7755			12.9337	0.96571					12.8399	0.81005
								20.6815	0.90861			21.4618	0.95512					12.8602	0.94008			12.8602	1.00681					12.8602	0.82207			20.6789	0.93954					12.8602	0.77557			12.9542	0.96577					12.8602	0.81013
								20.7132	0.90866			21.495	0.95515					12.8805	0.94011			12.8805	1.00682					12.8805	0.82218			20.7106	0.93955					12.8805	0.77564			12.9746	0.96583					12.8805	0.81021
								20.745	0.90872			21.5281	0.95517					12.9008	0.94015			12.9008	1.00682					12.9008	0.82229			20.7424	0.93957					12.9008	0.77572			12.995	0.96589					12.9008	0.81028
								20.7768	0.90877			21.5612	0.95519					12.92	0.94018			12.92	1.00683					12.92	0.82239			20.7742	0.93959					12.92	0.77578			13.015	0.96594					12.92	0.81035
								20.79	0.9088			21.5943	0.95522					12.9211	0.94018			12.9211	1.00683					12.9211	0.82239			20.786	0.93959					12.9211	0.77579			13.0155	0.96595					12.9211	0.81036
								20.8085	0.90883			21.606	0.95523					12.9414	0.94021			12.9414	1.00683					12.9414	0.8225			20.8059	0.9396					12.9414	0.77586			13.0359	0.966					12.9414	0.81043
								20.8403	0.90889			21.6274	0.95524					12.9617	0.94025			12.9617	1.00683					12.9617	0.82261			20.8377	0.93962					12.9617	0.77593			13.0563	0.96606					12.9617	0.81051
								20.8721	0.90894			21.6606	0.95527					12.9819	0.94028			12.9819	1.00684					12.9819	0.82271			20.8695	0.93964					12.9819	0.776			13.0768	0.96612					12.9819	0.81058
								20.9038	0.909			21.6937	0.95529					13.0022	0.94031			13.0022	1.00684					13.0022	0.82282			20.9012	0.93965					13.0022	0.77607			13.0972	0.96618					13.0022	0.81066
								20.9356	0.90905			21.7268	0.95532					13.0225	0.94034			13.0225	1.00684					13.0225	0.82293			20.933	0.93967					13.0225	0.77615			13.1176	0.96623					13.0225	0.81073
								20.9674	0.90911			21.7599	0.95534					13.0428	0.94038			13.0428	1.00685					13.0428	0.82303			20.9647	0.93969					13.0428	0.77622			13.138	0.96629					13.0428	0.8108
								20.9992	0.90916			21.793	0.95536					13.056	0.9404			13.056	1.00685					13.056	0.8231			20.9965	0.93971					13.056	0.77626			13.152	0.96633					13.056	0.81085
								21.0309	0.90921			21.8262	0.95539					13.0631	0.94041			13.0631	1.00685					13.0631	0.82314			21.0283	0.93972					13.0631	0.77629			13.1585	0.96635					13.0631	0.81088
								21.057	0.90926			21.8593	0.95541					13.0834	0.94044			13.0834	1.00685					13.0834	0.82324			21.053	0.93974					13.0834	0.77636			13.1789	0.96641					13.0834	0.81095
								21.0627	0.90927			21.873	0.95542					13.1037	0.94047			13.1037	1.00686					13.1037	0.82335			21.06	0.93974					13.1037	0.77643			13.1994	0.96646					13.1037	0.81103
								21.0945	0.90932			21.8924	0.95543					13.1239	0.9405			13.1239	1.00686					13.1239	0.82345			21.0918	0.93976					13.1239	0.7765			13.2198	0.96652					13.1239	0.8111
								21.1262	0.90938			21.9255	0.95546					13.1442	0.94054			13.1442	1.00687					13.1442	0.82356			21.1236	0.93977					13.1442	0.77657			13.2402	0.96658					13.1442	0.81117
								21.158	0.90943			21.9586	0.95548					13.1645	0.94057			13.1645	1.00687					13.1645	0.82366			21.1553	0.93979					13.1645	0.77664			13.2607	0.96663					13.1645	0.81125
								21.1898	0.90949			21.9918	0.95551					13.1848	0.9406			13.1848	1.00687					13.1848	0.82376			21.1871	0.93981					13.1848	0.77671			13.2811	0.96669					13.1848	0.81132
								21.2215	0.90954			22.0249	0.95553					13.192	0.94061			13.192	1.00687					13.192	0.8238			21.2189	0.93982					13.192	0.77673			13.289	0.96671					13.192	0.81134
								21.2533	0.90959			22.058	0.95555					13.2051	0.94063			13.2051	1.00688					13.2051	0.82387			21.2506	0.93984					13.2051	0.77678			13.3015	0.96674					13.2051	0.81139
								21.2851	0.90965			22.0911	0.95558					13.2254	0.94066			13.2254	1.00688					13.2254	0.82397			21.2824	0.93985					13.2254	0.77685			13.3219	0.9668					13.2254	0.81146
								21.3168	0.9097			22.1242	0.9556					13.2456	0.94069			13.2456	1.00688					13.2456	0.82407			21.3142	0.93987					13.2456	0.77691			13.3424	0.96686					13.2456	0.81153
								21.324	0.90971			22.139	0.95561					13.2659	0.94073			13.2659	1.00689					13.2659	0.82418			21.32	0.93987					13.2659	0.77698			13.3628	0.96691					13.2659	0.81161
								21.3486	0.90975			22.1574	0.95562					13.2862	0.94076			13.2862	1.00689					13.2862	0.82428			21.3459	0.93989					13.2862	0.77705			13.3832	0.96697					13.2862	0.81168
								21.3804	0.90981			22.1905	0.95564					13.3065	0.94079			13.3065	1.00689					13.3065	0.82438			21.3777	0.9399					13.3065	0.77712			13.4037	0.96702					13.3065	0.81175
								21.4122	0.90986			22.2236	0.95567					13.3268	0.94082			13.3268	1.0069					13.3268	0.82448			21.4094	0.93992					13.3268	0.77719			13.4241	0.96708					13.3268	0.81182
								21.4439	0.90991			22.2567	0.95569					13.328	0.94082			13.328	1.0069					13.328	0.82449			21.4412	0.93994					13.328	0.77719			13.426	0.96708					13.328	0.81183
								21.4757	0.90996			22.2898	0.95571					13.3471	0.94085			13.3471	1.0069					13.3471	0.82459			21.473	0.93995					13.3471	0.77726			13.4445	0.96713					13.3471	0.81189
								21.5075	0.91002			22.323	0.95574					13.3673	0.94088			13.3673	1.0069					13.3673	0.82469			21.5048	0.93997					13.3673	0.77732			13.465	0.96719					13.3673	0.81196
								21.5392	0.91007			22.3561	0.95576					13.3876	0.94091			13.3876	1.00691					13.3876	0.82479			21.5365	0.93998					13.3876	0.77739			13.4854	0.96724					13.3876	0.81203
								21.571	0.91012			22.3892	0.95578					13.4079	0.94094			13.4079	1.00691					13.4079	0.82489			21.5683	0.94					13.4079	0.77746			13.5058	0.9673					13.4079	0.8121
								21.591	0.91015			22.407	0.95579					13.4282	0.94097			13.4282	1.00691					13.4282	0.82499			21.587	0.94001					13.4282	0.77753			13.5263	0.96735					13.4282	0.81218
								21.6028	0.91017			22.4223	0.9558					13.4485	0.941			13.4485	1.00692					13.4485	0.82509			21.6	0.94002					13.4485	0.77759			13.5467	0.9674					13.4485	0.81225
								21.6345	0.91022			22.4554	0.95583					13.464	0.94103			13.464	1.00692					13.464	0.82517			21.6318	0.94003					13.464	0.77764			13.563	0.96745					13.464	0.8123
								21.6663	0.91027			22.4886	0.95585					13.4688	0.94103			13.4688	1.00692					13.4688	0.82519			21.6636	0.94005					13.4688	0.77766			13.5671	0.96746					13.4688	0.81232
								21.6981	0.91033			22.5217	0.95587					13.4891	0.94106			13.4891	1.00692					13.4891	0.82529			21.6953	0.94006					13.4891	0.77773			13.5876	0.96751					13.4891	0.81239
								21.7298	0.91038			22.5548	0.95589					13.5093	0.94109			13.5093	1.00693					13.5093	0.82539			21.7271	0.94008					13.5093	0.77779			13.608	0.96757					13.5093	0.81245
								21.7616	0.91043			22.5879	0.95592					13.5296	0.94112			13.5296	1.00693					13.5296	0.82549			21.7589	0.94009					13.5296	0.77786			13.6284	0.96762					13.5296	0.81252
								21.7934	0.91048			22.621	0.95594					13.5499	0.94115			13.5499	1.00693					13.5499	0.82559			21.7906	0.94011					13.5499	0.77793			13.6489	0.96767					13.5499	0.81259
								21.8251	0.91053			22.6542	0.95596					13.5702	0.94118			13.5702	1.00694					13.5702	0.82569			21.8224	0.94013					13.5702	0.77799			13.6693	0.96773					13.5702	0.81266
								21.8569	0.91058			22.673	0.95597					13.5905	0.94121			13.5905	1.00694					13.5905	0.82578			21.854	0.94014					13.5905	0.77806			13.6897	0.96778					13.5905	0.81273
								21.858	0.91058			22.6873	0.95598					13.6	0.94123			13.6	1.00694					13.6	0.82583			21.8542	0.94014					13.6	0.77809			13.7	0.9678					13.6	0.81276
								21.8887	0.91063			22.7204	0.956					13.6107	0.94124			13.6107	1.00694					13.6107	0.82588			21.8859	0.94016					13.6107	0.77812			13.7102	0.96783					13.6107	0.8128
								21.9204	0.91068			22.7535	0.95603					13.631	0.94127			13.631	1.00695					13.631	0.82598			21.9177	0.94017					13.631	0.77819			13.7306	0.96788					13.631	0.81287
								21.9522	0.91073			22.7866	0.95605					13.6513	0.9413			13.6513	1.00695					13.6513	0.82608			21.9494	0.94019					13.6513	0.77826			13.751	0.96794					13.6513	0.81294
								21.984	0.91078			22.8198	0.95607					13.6716	0.94133			13.6716	1.00695					13.6716	0.82618			21.9812	0.9402					13.6716	0.77832			13.7715	0.96799					13.6716	0.81301
								22.0158	0.91083			22.8529	0.95609					13.6919	0.94136			13.6919	1.00696					13.6919	0.82627			22.013	0.94022					13.6919	0.77839			13.7919	0.96804					13.6919	0.81307
								22.0475	0.91088			22.886	0.95611					13.7122	0.94139			13.7122	1.00696					13.7122	0.82637			22.0448	0.94023					13.7122	0.77845			13.8123	0.96809					13.7122	0.81314
								22.0793	0.91093			22.9191	0.95614					13.7325	0.94142			13.7325	1.00696					13.7325	0.82647			22.0765	0.94025					13.7325	0.77852			13.8328	0.96815					13.7325	0.81321
								22.1111	0.91098			22.941	0.95615					13.736	0.94143			13.736	1.00696					13.736	0.82648			22.1083	0.94026					13.736	0.77853			13.837	0.96816					13.736	0.81322
								22.125	0.911			22.9522	0.95616					13.7527	0.94145			13.7527	1.00697					13.7527	0.82656			22.121	0.94027					13.7527	0.77858			13.8532	0.9682					13.7527	0.81328
								22.1428	0.91103			22.9854	0.95618					13.773	0.94148			13.773	1.00697					13.773	0.82666			22.14	0.94028					13.773	0.77864			13.8736	0.96825					13.773	0.81334
								22.1746	0.91108			23.0185	0.9562					13.7933	0.94151			13.7933	1.00697					13.7933	0.82676			22.1718	0.9403					13.7933	0.77871			13.8941	0.9683					13.7933	0.81341
								22.2064	0.91113			23.0516	0.95622					13.8136	0.94154			13.8136	1.00698					13.8136	0.82685			22.2036	0.94031					13.8136	0.77877			13.9145	0.96835					13.8136	0.81348
								22.2381	0.91118			23.0847	0.95624					13.8339	0.94157			13.8339	1.00698					13.8339	0.82695			22.2353	0.94033					13.8339	0.77884			13.9349	0.9684					13.8339	0.81354
								22.2699	0.91123			23.1178	0.95626					13.8542	0.9416			13.8542	1.00698					13.8542	0.82704			22.2671	0.94034					13.8542	0.7789			13.9553	0.96845					13.8542	0.81361
								22.3017	0.91128			23.151	0.95629					13.872	0.94162			13.872	1.00698					13.872	0.82713			22.2989	0.94036					13.872	0.77896			13.974	0.9685					13.872	0.81367
								22.3334	0.91133			23.1841	0.95631					13.8744	0.94162			13.8744	1.00699					13.8744	0.82714			22.3306	0.94037					13.8744	0.77896			13.9758	0.96851					13.8744	0.81368
								22.3652	0.91138			23.208	0.95632					13.8947	0.94165			13.8947	1.00699					13.8947	0.82723			22.3624	0.94039					13.8947	0.77903			13.9962	0.96856					13.8947	0.81374
								22.392	0.91142			23.2172	0.95633					13.915	0.94168			13.915	1.00699					13.915	0.82733			22.388	0.9404					13.915	0.77909			14.0167	0.96861					13.915	0.81381
								22.397	0.91142			23.2503	0.95635					13.9353	0.94171			13.9353	1.00699					13.9353	0.82742			22.3942	0.9404					13.9353	0.77915			14.0371	0.96866					13.9353	0.81388
								22.4288	0.91147			23.2834	0.95637					13.9556	0.94174			13.9556	1.007					13.9556	0.82752			22.4259	0.94041					13.9556	0.77922			14.0575	0.96871					13.9556	0.81394
								22.4605	0.91152			23.3166	0.95639					13.9759	0.94177			13.9759	1.007					13.9759	0.82761			22.4577	0.94043					13.9759	0.77928			14.0779	0.96876					13.9759	0.81401
								22.4923	0.91157			23.3497	0.95641					13.9962	0.9418			13.9962	1.007					13.9962	0.8277			22.4895	0.94044					13.9962	0.77934			14.0984	0.96881					13.9962	0.81407
								22.5241	0.91162			23.3828	0.95643					14.008	0.94181			14.008	1.00701					14.008	0.82776			22.5212	0.94046					14.008	0.77938			14.111	0.96884					14.008	0.81411
								22.5558	0.91167			23.4159	0.95645					14.0164	0.94182			14.0164	1.00701					14.0164	0.8278			22.553	0.94047					14.0164	0.7794			14.1188	0.96886					14.0164	0.81414
								22.5876	0.91171			23.449	0.95647					14.0367	0.94185			14.0367	1.00701					14.0367	0.82789			22.5847	0.94049					14.0367	0.77947			14.1392	0.96891					14.0367	0.8142
								22.6194	0.91176			23.475	0.95649					14.057	0.94188			14.057	1.00701					14.057	0.82798			22.6165	0.9405					14.057	0.77953			14.1597	0.96896					14.057	0.81427
								22.6511	0.91181			23.4822	0.9565					14.0773	0.94191			14.0773	1.00702					14.0773	0.82808			22.6483	0.94052					14.0773	0.77959			14.1801	0.96901					14.0773	0.81433
								22.659	0.91182			23.5153	0.95652					14.0976	0.94194			14.0976	1.00702					14.0976	0.82817			22.654	0.94052					14.0976	0.77965			14.2005	0.96906					14.0976	0.8144
								22.6829	0.91186			23.5484	0.95654					14.1179	0.94196			14.1179	1.00702					14.1179	0.82826			22.68	0.94053					14.1179	0.77971			14.221	0.96911					14.1179	0.81446
								22.7147	0.9119			23.5815	0.95656					14.1381	0.94199			14.1381	1.00703					14.1381	0.82835			22.7118	0.94055					14.1381	0.77978			14.2414	0.96916					14.1381	0.81453
								22.7464	0.91195			23.6147	0.95658					14.144	0.942			14.144	1.00703					14.144	0.82838			22.7436	0.94056					14.144	0.77979			14.248	0.96917					14.144	0.81454
								22.7782	0.912			23.6478	0.9566					14.1584	0.94202			14.1584	1.00703					14.1584	0.82844			22.7753	0.94058					14.1584	0.77984			14.2618	0.96921					14.1584	0.81459
								22.81	0.91204			23.6809	0.95662					14.1787	0.94205			14.1787	1.00703					14.1787	0.82854			22.8071	0.94059					14.1787	0.7799			14.2823	0.96926					14.1787	0.81465
								22.8417	0.91209			23.714	0.95664					14.199	0.94207			14.199	1.00703					14.199	0.82863			22.8389	0.9406					14.199	0.77996			14.3027	0.9693					14.199	0.81472
								22.8735	0.91214			23.742	0.95666					14.2193	0.9421			14.2193	1.00704					14.2193	0.82872			22.8706	0.94062					14.2193	0.78002			14.3231	0.96935					14.2193	0.81478
								22.9053	0.91218			23.7471	0.95666					14.2396	0.94213			14.2396	1.00704					14.2396	0.82881			22.9024	0.94063					14.2396	0.78008			14.3436	0.9694					14.2396	0.81484
								22.926	0.91221			23.7802	0.95668					14.2599	0.94216			14.2599	1.00704					14.2599	0.8289			22.922	0.94064					14.2599	0.78014			14.364	0.96945					14.2599	0.81491
								22.937	0.91223			23.8134	0.9567					14.28	0.94218			14.28	1.00705					14.28	0.82899			22.9342	0.94065					14.28	0.7802			14.3844	0.9695					14.28	0.81497
								22.9688	0.91228			23.8465	0.95672					14.2801	0.94218			14.2801	1.00705					14.2801	0.82899			22.9659	0.94066					14.2801	0.7802			14.385	0.9695					14.2801	0.81497
								23.0006	0.91232			23.8796	0.95674					14.3004	0.94221			14.3004	1.00705					14.3004	0.82908			22.9977	0.94067					14.3004	0.78026			14.4049	0.96955					14.3004	0.81503
								23.0324	0.91237			23.9127	0.95676					14.3207	0.94224			14.3207	1.00705					14.3207	0.82917			23.0295	0.94069					14.3207	0.78032			14.4253	0.96959					14.3207	0.8151
								23.0641	0.91242			23.9459	0.95678					14.341	0.94226			14.341	1.00706					14.341	0.82926			23.0612	0.9407					14.341	0.78038			14.4457	0.96964					14.341	0.81516
								23.0959	0.91246			23.979	0.9568					14.3613	0.94229			14.3613	1.00706					14.3613	0.82935			23.093	0.94072					14.3613	0.78044			14.4662	0.96969					14.3613	0.81522
								23.1277	0.91251			24.009	0.95682					14.3816	0.94232			14.3816	1.00706					14.3816	0.82944			23.1247	0.94073					14.3816	0.7805			14.4866	0.96974					14.3816	0.81528
								23.1594	0.91255			24.0121	0.95682					14.4018	0.94235			14.4018	1.00706					14.4018	0.82953			23.1565	0.94074					14.4018	0.78056			14.507	0.96979					14.4018	0.81535
								23.1912	0.9126			24.0452	0.95684					14.416	0.94236			14.416	1.00707					14.416	0.82959			23.1883	0.94076					14.416	0.7806			14.521	0.96982					14.416	0.81539
								23.193	0.9126			24.0783	0.95686					14.4221	0.94237			14.4221	1.00707					14.4221	0.82962			23.189	0.94076					14.4221	0.78062			14.5275	0.96983					14.4221	0.81541
								23.223	0.91264			24.1115	0.95688					14.4424	0.9424			14.4424	1.00707					14.4424	0.82971			23.22	0.94077					14.4424	0.78068			14.5479	0.96988					14.4424	0.81547
								23.2547	0.91269			24.1446	0.9569					14.4627	0.94243			14.4627	1.00707					14.4627	0.82979			23.2518	0.94079					14.4627	0.78074			14.5683	0.96993					14.4627	0.81553
								23.2865	0.91273			24.1777	0.95692					14.483	0.94245			14.483	1.00708					14.483	0.82988			23.2836	0.9408					14.483	0.7808			14.5888	0.96998					14.483	0.81559
								23.3183	0.91278			24.2108	0.95694					14.5033	0.94248			14.5033	1.00708					14.5033	0.82997			23.3153	0.94081					14.5033	0.78086			14.6092	0.97002					14.5033	0.81565
								23.35	0.91282			24.2439	0.95696					14.5236	0.9425			14.5236	1.00708					14.5236	0.83006			23.3471	0.94083					14.5236	0.78091			14.6296	0.97007					14.5236	0.81572
								23.3818	0.91287			24.275	0.95697					14.5438	0.94253			14.5438	1.00709					14.5438	0.83015			23.3789	0.94084					14.5438	0.78097			14.6501	0.97012					14.5438	0.81578
								23.4136	0.91291			24.277	0.95698					14.551	0.94254			14.551	1.00709					14.551	0.83018			23.4106	0.94085					14.551	0.78099			14.659	0.97014					14.551	0.8158
								23.4454	0.91296			24.3102	0.95699					14.5641	0.94256			14.5641	1.00709					14.5641	0.83023			23.4424	0.94087					14.5641	0.78103			14.6705	0.97016					14.5641	0.81584
								23.46	0.91298			24.3433	0.95701					14.5844	0.94258			14.5844	1.00709					14.5844	0.83032			23.455	0.94087					14.5844	0.78109			14.6909	0.97021					14.5844	0.8159
								23.4771	0.913			24.3764	0.95703					14.6047	0.94261			14.6047	1.00709					14.6047	0.83041			23.4742	0.94088					14.6047	0.78115			14.7113	0.97026					14.6047	0.81596
								23.5089	0.91305			24.4095	0.95705					14.625	0.94264			14.625	1.0071					14.625	0.8305			23.5059	0.9409					14.625	0.78121			14.7318	0.9703					14.625	0.81602
								23.5407	0.91309			24.4427	0.95707					14.6453	0.94266			14.6453	1.0071					14.6453	0.83058			23.5377	0.94091					14.6453	0.78126			14.7522	0.97035					14.6453	0.81608
								23.5724	0.91313			24.4758	0.95709					14.6655	0.94269			14.6655	1.0071					14.6655	0.83067			23.5695	0.94092					14.6655	0.78132			14.7727	0.97039					14.6655	0.81614
								23.6042	0.91318			24.5089	0.95711					14.6858	0.94271			14.6858	1.00711					14.6858	0.83075			23.6012	0.94094					14.6858	0.78138			14.7931	0.97044					14.6858	0.8162
								23.636	0.91322			24.542	0.95713					14.688	0.94272			14.688	1.00711					14.688	0.83076			23.633	0.94095					14.688	0.78139			14.796	0.97045					14.688	0.81621
								23.6677	0.91327			24.542	0.95713					14.7061	0.94274			14.7061	1.00711					14.7061	0.83084			23.6648	0.94096					14.7061	0.78144			14.8135	0.97049					14.7061	0.81626
								23.6995	0.91331			24.5751	0.95715					14.7264	0.94276			14.7264	1.00711					14.7264	0.83093			23.6965	0.94098					14.7264	0.78149			14.8339	0.97053					14.7264	0.81632
								23.727	0.91335			24.6083	0.95717					14.7467	0.94279			14.7467	1.00711					14.7467	0.83101			23.723	0.94099					14.7467	0.78155			14.8544	0.97058					14.7467	0.81638
								23.7313	0.91335			24.6414	0.95719					14.767	0.94282			14.767	1.00712					14.767	0.8311			23.7283	0.94099					14.767	0.78161			14.8748	0.97062					14.767	0.81644
								23.763	0.9134			24.6745	0.9572					14.7872	0.94284			14.7872	1.00712					14.7872	0.83118			23.76	0.941					14.7872	0.78166			14.8952	0.97067					14.7872	0.8165
								23.7948	0.91344			24.7076	0.95722					14.8075	0.94287			14.8075	1.00712					14.8075	0.83127			23.7918	0.94102					14.8075	0.78172			14.9157	0.97071					14.8075	0.81656
								23.8266	0.91348			24.7407	0.95724					14.824	0.94289			14.824	1.00712					14.824	0.83134			23.8236	0.94103					14.824	0.78177			14.933	0.97075					14.824	0.8166
								23.8584	0.91353			24.7738	0.95726					14.8278	0.94289			14.8278	1.00712					14.8278	0.83135			23.8553	0.94104					14.8278	0.78178			14.9361	0.97076					14.8278	0.81662
								23.8901	0.91357			24.807	0.95728					14.8481	0.94292			14.8481	1.00713					14.8481	0.83144			23.8871	0.94106					14.8481	0.78183			14.9565	0.9708					14.8481	0.81667
								23.9219	0.91361			24.81	0.95728					14.8684	0.94294			14.8684	1.00713					14.8684	0.83152			23.9189	0.94107					14.8684	0.78189			14.977	0.97085					14.8684	0.81673
								23.9536	0.91366			24.8401	0.9573					14.8887	0.94297			14.8887	1.00713					14.8887	0.83161			23.9506	0.94108					14.8887	0.78195			14.9974	0.97089					14.8887	0.81679
								23.9854	0.9137			24.8732	0.95732					14.909	0.94299			14.909	1.00714					14.909	0.83169			23.9824	0.94109					14.909	0.782			15.0178	0.97094					14.909	0.81685
								23.994	0.91371			24.9063	0.95733					14.9292	0.94302			14.9292	1.00714					14.9292	0.83177			23.989	0.9411					14.9292	0.78206			15.0383	0.97098					14.9292	0.81691
								24.0172	0.91374			24.9395	0.95735					14.9495	0.94304			14.9495	1.00714					14.9495	0.83186			24.0142	0.94111					14.9495	0.78211			15.0587	0.97103					14.9495	0.81697
								24.049	0.91378			24.9726	0.95737					14.96	0.94306			14.96	1.00714					14.96	0.8319			24.0459	0.94112					14.96	0.78214			15.07	0.97105					14.96	0.817
								24.0807	0.91383			25.0057	0.95739					14.9698	0.94307			14.9698	1.00714					14.9698	0.83194			24.0777	0.94113					14.9698	0.78217			15.0791	0.97107					14.9698	0.81702
								24.1125	0.91387			25.0388	0.95741					14.9901	0.94309			14.9901	1.00715					14.9901	0.83202			24.1095	0.94115					14.9901	0.78222			15.0996	0.97111					14.9901	0.81708
								24.1443	0.91391			25.0719	0.95743					15.0104	0.94312			15.0104	1.00715					15.0104	0.83211			24.1412	0.94116					15.0104	0.78228			15.12	0.97116					15.0104	0.81714
								24.176	0.91395			25.077	0.95743					15.0306	0.94314			15.0306	1.00715					15.0306	0.83219			24.173	0.94117					15.0306	0.78234			15.1404	0.9712					15.0306	0.8172
								24.2078	0.91399			25.105	0.95744					15.0509	0.94317			15.0509	1.00715					15.0509	0.83227			24.2048	0.94118					15.0509	0.78239			15.1609	0.97125					15.0509	0.81725
								24.2396	0.91404			25.1382	0.95746					15.0712	0.94319			15.0712	1.00716					15.0712	0.83235			24.2365	0.9412					15.0712	0.78245			15.1813	0.97129					15.0712	0.81731
								24.261	0.91406			25.1713	0.95748					15.0915	0.94322			15.0915	1.00716					15.0915	0.83244			24.257	0.94121					15.0915	0.7825			15.2017	0.97133					15.0915	0.81737
								24.2713	0.91408			25.2044	0.9575					15.096	0.94322			15.096	1.00716					15.096	0.83245			24.2683	0.94121					15.096	0.78251			15.207	0.97134					15.096	0.81738
								24.3031	0.91412			25.2375	0.95752					15.1118	0.94324			15.1118	1.00716					15.1118	0.83252			24.3	0.94122					15.1118	0.78255			15.2222	0.97138					15.1118	0.81743
								24.3349	0.91416			25.2706	0.95753					15.1321	0.94326			15.1321	1.00717					15.1321	0.8326			24.3318	0.94124					15.1321	0.78261			15.2426	0.97142					15.1321	0.81748
								24.3666	0.9142			25.3038	0.95755					15.1524	0.94329			15.1524	1.00717					15.1524	0.83268			24.3636	0.94125					15.1524	0.78266			15.263	0.97146					15.1524	0.81754
								24.3984	0.91424			25.3369	0.95757					15.1726	0.94331			15.1726	1.00717					15.1726	0.83276			24.3953	0.94126					15.1726	0.78272			15.2835	0.97151					15.1726	0.8176
								24.4302	0.91429			25.344	0.95757					15.1929	0.94334			15.1929	1.00717					15.1929	0.83284			24.4271	0.94127					15.1929	0.78277			15.3039	0.97155					15.1929	0.81765
								24.462	0.91433			25.37	0.95759					15.2132	0.94336			15.2132	1.00718					15.2132	0.83292			24.4589	0.94129					15.2132	0.78283			15.3243	0.97159					15.2132	0.81771
								24.4937	0.91437			25.4031	0.95761					15.232	0.94338			15.232	1.00718					15.232	0.833			24.4906	0.9413					15.232	0.78288			15.343	0.97163					15.232	0.81776
								24.5255	0.91441			25.4363	0.95762					15.2335	0.94339			15.2335	1.00718					15.2335	0.83301			24.5224	0.94131					15.2335	0.78288			15.3448	0.97164					15.2335	0.81776
								24.528	0.91441			25.4694	0.95764					15.2538	0.94341			15.2538	1.00718					15.2538	0.83309			24.523	0.94131					15.2538	0.78293			15.3652	0.97168					15.2538	0.81782
								24.5573	0.91445			25.5025	0.95766					15.2741	0.94343			15.2741	1.00718					15.2741	0.83317			24.5542	0.94132					15.2741	0.78299			15.3856	0.97172					15.2741	0.81788
								24.589	0.91449			25.5356	0.95768					15.2943	0.94346			15.2943	1.00719					15.2943	0.83325			24.5859	0.94134					15.2943	0.78304			15.4061	0.97176					15.2943	0.81793
								24.6208	0.91453			25.5687	0.95769					15.3146	0.94348			15.3146	1.00719					15.3146	0.83333			24.6177	0.94135					15.3146	0.78309			15.4265	0.97181					15.3146	0.81799
								24.6526	0.91457			25.6018	0.95771					15.3349	0.9435			15.3349	1.00719					15.3349	0.83341			24.6495	0.94136					15.3349	0.78315			15.4469	0.97185					15.3349	0.81804
								24.6843	0.91461			25.61	0.95772					15.3552	0.94353			15.3552	1.00719					15.3552	0.83349			24.6812	0.94137					15.3552	0.7832			15.4673	0.97189					15.3552	0.8181
								24.7161	0.91465			25.635	0.95773					15.368	0.94354			15.368	1.0072					15.368	0.83354			24.713	0.94138					15.368	0.78323			15.481	0.97192					15.368	0.81813
								24.7479	0.91469			25.6681	0.95775					15.3755	0.94355			15.3755	1.0072					15.3755	0.83357			24.7447	0.9414					15.3755	0.78325			15.4878	0.97193					15.3755	0.81815
								24.7796	0.91473			25.7012	0.95776					15.3958	0.94358			15.3958	1.0072					15.3958	0.83365			24.7765	0.94141					15.3958	0.78331			15.5082	0.97197					15.3958	0.81821
								24.795	0.91475			25.7343	0.95778					15.4161	0.9436			15.4161	1.0072					15.4161	0.83373			24.791	0.94142					15.4161	0.78336			15.5287	0.97202					15.4161	0.81826
								24.8114	0.91477			25.7675	0.9578					15.4363	0.94362			15.4363	1.0072					15.4363	0.8338			24.8083	0.94142					15.4363	0.78341			15.5491	0.97206					15.4363	0.81832
								24.8432	0.91481			25.8006	0.95782					15.4566	0.94365			15.4566	1.00721					15.4566	0.83388			24.8401	0.94143					15.4566	0.78346			15.5695	0.9721					15.4566	0.81837
								24.8749	0.91485			25.8337	0.95783					15.4769	0.94367			15.4769	1.00721					15.4769	0.83396			24.8718	0.94145					15.4769	0.78352			15.5899	0.97214					15.4769	0.81843
								24.9067	0.91489			25.8668	0.95785					15.4972	0.94369			15.4972	1.00721					15.4972	0.83404			24.9036	0.94146					15.4972	0.78357			15.6104	0.97218					15.4972	0.81848
								24.9385	0.91493			25.878	0.95786					15.504	0.9437			15.504	1.00721					15.504	0.83407			24.9353	0.94147					15.504	0.78359			15.618	0.9722					15.504	0.8185
								24.9703	0.91497			25.8999	0.95787					15.5175	0.94372			15.5175	1.00722					15.5175	0.83412			24.9671	0.94148					15.5175	0.78362			15.6308	0.97222					15.5175	0.81854
								25.002	0.91501			25.9331	0.95788					15.5378	0.94374			15.5378	1.00722					15.5378	0.8342			24.9989	0.94149					15.5378	0.78367			15.6512	0.97227					15.5378	0.81859
								25.0338	0.91505			25.9662	0.9579					15.558	0.94376			15.558	1.00722					15.558	0.83427			25.0306	0.94151					15.558	0.78372			15.6717	0.97231					15.558	0.81865
								25.062	0.91509			25.9993	0.95792					15.5783	0.94379			15.5783	1.00722					15.5783	0.83435			25.058	0.94152					15.5783	0.78378			15.6921	0.97235					15.5783	0.8187
								25.0656	0.91509			26.0324	0.95793					15.5986	0.94381			15.5986	1.00723					15.5986	0.83443			25.0624	0.94152					15.5986	0.78383			15.7125	0.97239					15.5986	0.81875
								25.0973	0.91513			26.0655	0.95795					15.6189	0.94383			15.6189	1.00723					15.6189	0.83451			25.0942	0.94153					15.6189	0.78388			15.733	0.97243					15.6189	0.81881
								25.1291	0.91517			26.0986	0.95797					15.6392	0.94385			15.6392	1.00723					15.6392	0.83458			25.1259	0.94154					15.6392	0.78393			15.7534	0.97247					15.6392	0.81886
								25.1609	0.91521			26.1318	0.95799					15.64	0.94386			15.64	1.00723					15.64	0.83459			25.1577	0.94155					15.64	0.78393			15.755	0.97247					15.64	0.81886
								25.1926	0.91525			26.145	0.95799					15.6595	0.94388			15.6595	1.00723					15.6595	0.83466			25.1895	0.94157					15.6595	0.78398			15.7738	0.97251					15.6595	0.81891
								25.2244	0.91529			26.1649	0.958					15.6798	0.9439			15.6798	1.00724					15.6798	0.83474			25.2212	0.94158					15.6798	0.78403			15.7943	0.97255					15.6798	0.81897
								25.2562	0.91532			26.198	0.95802					15.7	0.94392			15.7	1.00724					15.7	0.83481			25.253	0.94159					15.7	0.78408			15.8147	0.97259					15.7	0.81902
								25.2879	0.91536			26.2311	0.95804					15.7203	0.94395			15.7203	1.00724					15.7203	0.83489			25.2847	0.9416					15.7203	0.78414			15.8351	0.97263					15.7203	0.81907
								25.3197	0.9154			26.2643	0.95805					15.7406	0.94397			15.7406	1.00724					15.7406	0.83497			25.3165	0.94161					15.7406	0.78419			15.8556	0.97267					15.7406	0.81913
								25.329	0.91541			26.2974	0.95807					15.7609	0.94399			15.7609	1.00725					15.7609	0.83504			25.325	0.94162					15.7609	0.78424			15.876	0.97271					15.7609	0.81918
								25.3515	0.91544			26.3305	0.95809					15.776	0.94401			15.776	1.00725					15.776	0.8351			25.3483	0.94162					15.776	0.78427			15.892	0.97274					15.776	0.81922
								25.3833	0.91548			26.3636	0.9581					15.7812	0.94401			15.7812	1.00725					15.7812	0.83512			25.3801	0.94164					15.7812	0.78429			15.8964	0.97275					15.7812	0.81923
								25.415	0.91552			26.3967	0.95812					15.8015	0.94404			15.8015	1.00725					15.8015	0.8352			25.4118	0.94165					15.8015	0.78434			15.9169	0.97279					15.8015	0.81929
								25.4468	0.91556			26.412	0.95813					15.8217	0.94406			15.8217	1.00725					15.8217	0.83527			25.4436	0.94166					15.8217	0.78439			15.9373	0.97283					15.8217	0.81934
								25.4785	0.91559			26.4299	0.95813					15.842	0.94408			15.842	1.00725					15.842	0.83535			25.4753	0.94167					15.842	0.78444			15.9577	0.97287					15.842	0.81939
								25.5103	0.91563			26.463	0.95815					15.8623	0.9441			15.8623	1.00726					15.8623	0.83542			25.5071	0.94168					15.8623	0.78449			15.9782	0.97291					15.8623	0.81944
								25.5421	0.91567			26.4961	0.95817					15.8826	0.94412			15.8826	1.00726					15.8826	0.8355			25.5389	0.94169					15.8826	0.78454			15.9986	0.97295					15.8826	0.81949
								25.5739	0.91571			26.5292	0.95818					15.9029	0.94415			15.9029	1.00726					15.9029	0.83557			25.5706	0.94171					15.9029	0.78459			16.019	0.97299					15.9029	0.81955
								25.595	0.91573			26.5623	0.9582					15.912	0.94416			15.912	1.00726					15.912	0.83561			25.592	0.94171					15.912	0.78461			16.029	0.97301					15.912	0.81957
								25.6056	0.91575			26.5955	0.95822					15.9232	0.94417			15.9232	1.00726					15.9232	0.83565			25.6024	0.94172					15.9232	0.78464			16.0395	0.97303					15.9232	0.8196
								25.6374	0.91578			26.6286	0.95823					15.9435	0.94419			15.9435	1.00727					15.9435	0.83572			25.6342	0.94173					15.9435	0.78469			16.0599	0.97307					15.9435	0.81965
								25.6692	0.91582			26.6617	0.95825					15.9637	0.94421			15.9637	1.00727					15.9637	0.8358			25.6659	0.94174					15.9637	0.78474			16.0803	0.97311					15.9637	0.8197
								25.7009	0.91586			26.679	0.95826					15.984	0.94423			15.984	1.00727					15.984	0.83587			25.6977	0.94175					15.984	0.78479			16.1008	0.97315					15.984	0.81975
								25.7327	0.9159			26.6948	0.95826					16.0043	0.94426			16.0043	1.00727					16.0043	0.83594			25.7295	0.94176					16.0043	0.78484			16.1212	0.97319					16.0043	0.8198
								25.7645	0.91593			26.7279	0.95828					16.0246	0.94428			16.0246	1.00728					16.0246	0.83602			25.7612	0.94177					16.0246	0.78489			16.1416	0.97323					16.0246	0.81986
								25.7962	0.91597			26.7611	0.9583					16.0449	0.9443			16.0449	1.00728					16.0449	0.83609			25.793	0.94179					16.0449	0.78493			16.1621	0.97327					16.0449	0.81991
								25.828	0.91601			26.7942	0.95831					16.048	0.9443			16.048	1.00728					16.048	0.8361			25.8248	0.9418					16.048	0.78494			16.166	0.97327					16.048	0.81991
								25.8598	0.91604			26.8273	0.95833					16.0651	0.94432			16.0651	1.00728					16.0651	0.83617			25.8565	0.94181					16.0651	0.78498			16.1825	0.9733					16.0651	0.81996
								25.863	0.91605			26.8604	0.95835					16.0854	0.94434			16.0854	1.00728					16.0854	0.83624			25.859	0.94181					16.0854	0.78503			16.2029	0.97334					16.0854	0.82001
								25.8915	0.91608			26.8935	0.95836					16.1057	0.94437			16.1057	1.00729					16.1057	0.83631			25.8883	0.94182					16.1057	0.78508			16.2233	0.97338					16.1057	0.82006
								25.9233	0.91612			26.9267	0.95838					16.126	0.94439			16.126	1.00729					16.126	0.83639			25.92	0.94183					16.126	0.78513			16.2438	0.97342					16.126	0.82011
								25.9551	0.91616			26.945	0.95839					16.1463	0.94441			16.1463	1.00729					16.1463	0.83646			25.9518	0.94184					16.1463	0.78518			16.2642	0.97346					16.1463	0.82016
								25.9869	0.91619			26.9598	0.95839					16.1666	0.94443			16.1666	1.00729					16.1666	0.83653			25.9836	0.94185					16.1666	0.78523			16.2846	0.9735					16.1666	0.82021
								26.0186	0.91623			26.9929	0.95841					16.184	0.94445			16.184	1.0073					16.184	0.83659			26.0153	0.94186					16.184	0.78527			16.303	0.97353					16.184	0.82025
								26.0504	0.91627			27.026	0.95842					16.1869	0.94445			16.1869	1.0073					16.1869	0.83661			26.0471	0.94187					16.1869	0.78528			16.3051	0.97354					16.1869	0.82026
								26.0822	0.9163			27.0591	0.95844					16.2071	0.94447			16.2071	1.0073					16.2071	0.83668			26.0789	0.94189					16.2071	0.78532			16.3255	0.97357					16.2071	0.82031
								26.1139	0.91634			27.0923	0.95846					16.2274	0.94449			16.2274	1.0073					16.2274	0.83675			26.1106	0.9419					16.2274	0.78537			16.3459	0.97361					16.2274	0.82036
								26.13	0.91636			27.1254	0.95847					16.2477	0.94452			16.2477	1.0073					16.2477	0.83682			26.125	0.9419					16.2477	0.78542			16.3664	0.97365					16.2477	0.82041
								26.1457	0.91637			27.1585	0.95849					16.268	0.94454			16.268	1.0073					16.268	0.83689			26.1424	0.94191					16.268	0.78547			16.3868	0.97369					16.268	0.82046
								26.1775	0.91641			27.1916	0.9585					16.2883	0.94456			16.2883	1.00731					16.2883	0.83697			26.1742	0.94192					16.2883	0.78552			16.4072	0.97372					16.2883	0.82051
								26.2092	0.91645			27.212	0.95851					16.3086	0.94458			16.3086	1.00731					16.3086	0.83704			26.2059	0.94193					16.3086	0.78556			16.4277	0.97376					16.3086	0.82056
								26.241	0.91648			27.2247	0.95852					16.32	0.94459			16.32	1.00731					16.32	0.83708			26.2377	0.94194					16.32	0.78559			16.44	0.97379					16.32	0.82059
								26.2728	0.91652			27.2579	0.95853					16.3288	0.9446			16.3288	1.00731					16.3288	0.83711			26.2695	0.94195					16.3288	0.78561			16.4481	0.9738					16.3288	0.82061
								26.3045	0.91655			27.291	0.95855					16.3491	0.94462			16.3491	1.00731					16.3491	0.83718			26.3012	0.94196					16.3491	0.78566			16.4685	0.97384					16.3491	0.82066
								26.3363	0.91659			27.3241	0.95856					16.3694	0.94464			16.3694	1.00732					16.3694	0.83725			26.333	0.94197					16.3694	0.78571			16.489	0.97388					16.3694	0.82071
								26.3681	0.91663			27.3572	0.95858					16.3897	0.94466			16.3897	1.00732					16.3897	0.83732			26.3648	0.94198					16.3897	0.78575			16.5094	0.97391					16.3897	0.82076
								26.397	0.91666			27.3903	0.9586					16.41	0.94468			16.41	1.00732					16.41	0.83739			26.392	0.94199					16.41	0.7858			16.5298	0.97395					16.41	0.82081
								26.3999	0.91666			27.4235	0.95861					16.4303	0.9447			16.4303	1.00732					16.4303	0.83747			26.3965	0.942					16.4303	0.78585			16.5503	0.97399					16.4303	0.82086
								26.4316	0.9167			27.4566	0.95863					16.4505	0.94473			16.4505	1.00733					16.4505	0.83754			26.4283	0.94201					16.4505	0.78589			16.5707	0.97402					16.4505	0.82091
								26.4634	0.91673			27.48	0.95864					16.456	0.94473			16.456	1.00733					16.456	0.83755			26.46	0.94202					16.456	0.78591			16.577	0.97404					16.456	0.82092
								26.4951	0.91677			27.4897	0.95864					16.4708	0.94475			16.4708	1.00733					16.4708	0.83761			26.4918	0.94203					16.4708	0.78594			16.5911	0.97406					16.4708	0.82095
								26.5269	0.9168			27.5228	0.95866					16.4911	0.94477			16.4911	1.00733					16.4911	0.83768			26.5236	0.94204					16.4911	0.78599			16.6116	0.9741					16.4911	0.821
								26.5587	0.91684			27.5559	0.95867					16.5114	0.94479			16.5114	1.00733					16.5114	0.83775			26.5553	0.94205					16.5114	0.78603			16.632	0.97413					16.5114	0.82105
								26.5905	0.91687			27.5891	0.95869					16.5317	0.94481			16.5317	1.00733					16.5317	0.83782			26.5871	0.94206					16.5317	0.78608			16.6524	0.97417					16.5317	0.8211
								26.6222	0.91691			27.6222	0.9587					16.552	0.94483			16.552	1.00734					16.552	0.83789			26.6189	0.94207					16.552	0.78613			16.6729	0.97421					16.552	0.82115
								26.654	0.91694			27.6553	0.95872					16.5723	0.94485			16.5723	1.00734					16.5723	0.83796			26.6506	0.94208					16.5723	0.78617			16.6933	0.97424					16.5723	0.8212
								26.664	0.91696			27.6884	0.95873					16.592	0.94487			16.592	1.00734					16.592	0.83802			26.66	0.94208					16.592	0.78622			16.7137	0.97428					16.592	0.82124
								26.6858	0.91698			27.7215	0.95875					16.5925	0.94487			16.5925	1.00734					16.5925	0.83803			26.6824	0.94209					16.5925	0.78622			16.714	0.97428					16.5925	0.82125
								26.7175	0.91701			27.747	0.95876					16.6128	0.94489			16.6128	1.00734					16.6128	0.8381			26.7142	0.9421					16.6128	0.78627			16.7342	0.97432					16.6128	0.82129
								26.7493	0.91705			27.7547	0.95876					16.6331	0.94491			16.6331	1.00735					16.6331	0.83817			26.7459	0.94211					16.6331	0.78631			16.7546	0.97435					16.6331	0.82134
								26.7811	0.91708			27.7878	0.95878					16.6534	0.94493			16.6534	1.00735					16.6534	0.83823			26.7777	0.94212					16.6534	0.78636			16.775	0.97439					16.6534	0.82139
								26.8128	0.91712			27.8209	0.95879					16.6737	0.94495			16.6737	1.00735					16.6737	0.8383			26.8095	0.94213					16.6737	0.7864			16.7955	0.97443					16.6737	0.82144
								26.8446	0.91715			27.854	0.95881					16.694	0.94497			16.694	1.00735					16.694	0.83837			26.8412	0.94214					16.694	0.78645			16.8159	0.97446					16.694	0.82148
								26.8764	0.91719			27.8871	0.95882					16.7142	0.94499			16.7142	1.00735					16.7142	0.83844			26.873	0.94215					16.7142	0.7865			16.8363	0.9745					16.7142	0.82153
								26.9081	0.91722			27.9203	0.95884					16.728	0.945			16.728	1.00736					16.728	0.83849			26.9048	0.94216					16.728	0.78653			16.851	0.97452					16.728	0.82156
								26.931	0.91725			27.9534	0.95885					16.7345	0.94501			16.7345	1.00736					16.7345	0.83851			26.926	0.94217					16.7345	0.78654			16.8568	0.97453					16.7345	0.82158
								26.9399	0.91726			27.9865	0.95887					16.7548	0.94503			16.7548	1.00736					16.7548	0.83858			26.9365	0.94218					16.7548	0.78659			16.8772	0.97457					16.7548	0.82163
								26.9717	0.91729			28.013	0.95888					16.7751	0.94505			16.7751	1.00736					16.7751	0.83865			26.9683	0.94219					16.7751	0.78663			16.8976	0.97461					16.7751	0.82167
								27.0035	0.91733			28.0196	0.95888					16.7954	0.94507			16.7954	1.00736					16.7954	0.83871			27.0001	0.9422					16.7954	0.78668			16.9181	0.97464					16.7954	0.82172
								27.0352	0.91736			28.0527	0.95889					16.8157	0.94509			16.8157	1.00737					16.8157	0.83878			27.0318	0.94221					16.8157	0.78672			16.9385	0.97468					16.8157	0.82177
								27.067	0.91739			28.0859	0.95891					16.836	0.94511			16.836	1.00737					16.836	0.83885			27.0636	0.94222					16.836	0.78677			16.9589	0.97471					16.836	0.82181
								27.0988	0.91743			28.119	0.95892					16.8562	0.94513			16.8562	1.00737					16.8562	0.83892			27.0953	0.94223					16.8562	0.78681			16.9794	0.97475					16.8562	0.82186
								27.1305	0.91746			28.1521	0.95894					16.864	0.94514			16.864	1.00737					16.864	0.83894			27.1271	0.94224					16.864	0.78683			16.988	0.97476					16.864	0.82188
								27.1623	0.91749			28.1852	0.95895					16.8765	0.94515			16.8765	1.00737					16.8765	0.83899			27.1589	0.94225					16.8765	0.78686			16.9998	0.97478					16.8765	0.82191
								27.1941	0.91753			28.2183	0.95897					16.8968	0.94517			16.8968	1.00737					16.8968	0.83905			27.1906	0.94226					16.8968	0.7869			17.0202	0.97482					16.8968	0.82195
								27.198	0.91753			28.2515	0.95898					16.9171	0.94519			16.9171	1.00738					16.9171	0.83912			27.194	0.94226					16.9171	0.78695			17.0406	0.97485					16.9171	0.822
								27.2258	0.91756			28.28	0.95899					16.9374	0.94521			16.9374	1.00738					16.9374	0.83919			27.2224	0.94227					16.9374	0.78699			17.0611	0.97489					16.9374	0.82205
								27.2576	0.9176			28.2846	0.959					16.9577	0.94523			16.9577	1.00738					16.9577	0.83925			27.2542	0.94228					16.9577	0.78704			17.0815	0.97492					16.9577	0.82209
								27.2894	0.91763			28.3177	0.95901					16.9779	0.94525			16.9779	1.00738					16.9779	0.83932			27.2859	0.94229					16.9779	0.78708			17.1019	0.97496					16.9779	0.82214
								27.3211	0.91766			28.3508	0.95903					16.9982	0.94527			16.9982	1.00738					16.9982	0.83939			27.3177	0.9423					16.9982	0.78712			17.1224	0.97499					16.9982	0.82219
								27.3529	0.9177			28.3839	0.95904					17	0.94527			17	1.00738					17	0.83939			27.3495	0.94231					17	0.78713			17.125	0.975					17	0.82219
								27.3847	0.91773			28.4171	0.95905					17.0185	0.94529			17.0185	1.00739					17.0185	0.83945			27.3812	0.94232					17.0185	0.78717			17.1428	0.97503					17.0185	0.82223
								27.4165	0.91776			28.4502	0.95907					17.0388	0.94531			17.0388	1.00739					17.0388	0.83952			27.413	0.94233					17.0388	0.78721			17.1632	0.97506					17.0388	0.82228
								27.4482	0.9178			28.4833	0.95908					17.0591	0.94533			17.0591	1.00739					17.0591	0.83959			27.4448	0.94234					17.0591	0.78726			17.1837	0.9751					17.0591	0.82232
								27.465	0.91781			28.5164	0.9591					17.0794	0.94535			17.0794	1.00739					17.0794	0.83965			27.461	0.94234					17.0794	0.7873			17.2041	0.97513					17.0794	0.82237
								27.48	0.91783			28.548	0.95911					17.0997	0.94537			17.0997	1.0074					17.0997	0.83972			27.4765	0.94235					17.0997	0.78734			17.2245	0.97517					17.0997	0.82241
								27.5117	0.91786			28.5495	0.95911					17.1199	0.94538			17.1199	1.0074					17.1199	0.83978			27.5083	0.94236					17.1199	0.78739			17.245	0.9752					17.1199	0.82246
								27.5435	0.91789			28.5827	0.95912					17.136	0.9454			17.136	1.0074					17.136	0.83984			27.5401	0.94237					17.136	0.78742			17.262	0.97523					17.136	0.8225
								27.5753	0.91793			28.6158	0.95914					17.1402	0.9454			17.1402	1.0074					17.1402	0.83985			27.5718	0.94238					17.1402	0.78743			17.2654	0.97523					17.1402	0.82251
								27.6071	0.91796			28.6489	0.95915					17.1605	0.94542			17.1605	1.0074					17.1605	0.83992			27.6036	0.94239					17.1605	0.78747			17.2858	0.97527					17.1605	0.82255
								27.6388	0.91799			28.682	0.95917					17.1808	0.94544			17.1808	1.0074					17.1808	0.83998			27.6353	0.9424					17.1808	0.78752			17.3063	0.9753					17.1808	0.8226
								27.6706	0.91803			28.7151	0.95918					17.2011	0.94546			17.2011	1.00741					17.2011	0.84005			27.6671	0.94241					17.2011	0.78756			17.3267	0.97534					17.2011	0.82264
								27.7024	0.91806			28.7483	0.9592					17.2214	0.94548			17.2214	1.00741					17.2214	0.84011			27.6989	0.94242					17.2214	0.7876			17.3471	0.97537					17.2214	0.82269
								27.732	0.91809			28.7814	0.95921					17.2416	0.9455			17.2416	1.00741					17.2416	0.84018			27.728	0.94243					17.2416	0.78765			17.3676	0.97541					17.2416	0.82273
								27.7341	0.91809			28.8145	0.95922					17.272	0.94553			17.272	1.00741					17.272	0.84027			27.7306	0.94243					17.272	0.78771			17.399	0.97546					17.272	0.8228
								27.7659	0.91812			28.815	0.95922					17.408	0.94565			17.408	1.00743					17.408	0.84071			27.7624	0.94244					17.408	0.788			17.536	0.97568					17.408	0.8231
								27.7977	0.91816			28.8476	0.95924					17.544	0.94578			17.544	1.00744					17.544	0.84113			27.7942	0.94245					17.544	0.78828			17.673	0.9759					17.544	0.82339
								27.8294	0.91819			28.8807	0.95925					17.68	0.9459			17.68	1.00745					17.68	0.84155			27.8259	0.94246					17.68	0.78856			17.809	0.97612					17.68	0.82368
								27.8612	0.91822			28.9139	0.95926					17.816	0.94602			17.816	1.00747					17.816	0.84196			27.8577	0.94247					17.816	0.78883			17.947	0.97634					17.816	0.82396
								27.893	0.91825			28.947	0.95928					17.952	0.94614			17.952	1.00748					17.952	0.84237			27.8895	0.94248					17.952	0.7891			18.083	0.97655					17.952	0.82424
								27.9247	0.91828			28.9801	0.95929					18.087	0.94625			18.087	1.00749					18.087	0.84277			27.9212	0.94249					18.087	0.78937			18.221	0.97676					18.087	0.82452
								27.9565	0.91832			29.082	0.95933					18.224	0.94637			18.224	1.0075					18.224	0.84317			27.953	0.9425					18.224	0.78963			18.358	0.97696					18.224	0.8248
								27.999	0.91836			29.348	0.95944					18.36	0.94648			18.36	1.00752					18.36	0.84356			27.994	0.94251					18.36	0.78989			18.495	0.97717					18.36	0.82507
								28.266	0.91863			29.616	0.95955					18.495	0.94659			18.495	1.00753					18.495	0.84395			28.262	0.94259					18.495	0.79015			18.632	0.97737					18.495	0.82533
								28.533	0.91889			29.883	0.95966					18.631	0.94671			18.631	1.00754					18.631	0.84433			28.529	0.94267					18.631	0.7904			18.769	0.97756					18.631	0.82559
								28.8	0.91914			30.149	0.95976					18.768	0.94681			18.768	1.00755					18.768	0.84471			28.796	0.94274					18.768	0.79065			18.906	0.97776					18.768	0.82585
								29.067	0.91939			30.416	0.95986					18.903	0.94692			18.903	1.00756					18.903	0.84508			29.062	0.94282					18.903	0.7909			19.043	0.97795					18.903	0.82611
								29.334	0.91964			30.684	0.95996					19.04	0.94703			19.04	1.00758					19.04	0.84545			29.329	0.9429					19.04	0.79114			19.18	0.97814					19.04	0.82636
								29.601	0.91989			30.951	0.96006					19.176	0.94713			19.176	1.00759					19.176	0.84581			29.597	0.94297					19.176	0.79138			19.317	0.97833					19.176	0.82661
								29.867	0.92012			31.218	0.96016					19.312	0.94724			19.312	1.0076					19.312	0.84617			29.864	0.94304					19.312	0.79162			19.454	0.97851					19.312	0.82686
								30.135	0.92036			31.485	0.96025					19.448	0.94734			19.448	1.00761					19.448	0.84652			30.131	0.94311					19.448	0.79185			19.59	0.97869					19.448	0.8271
								30.402	0.92059			31.751	0.96034					19.584	0.94744			19.584	1.00762					19.584	0.84687			30.397	0.94318					19.584	0.79208			19.727	0.97887					19.584	0.82734
								30.669	0.92082			32.018	0.96044					19.72	0.94754			19.72	1.00763					19.72	0.84722			30.664	0.94325					19.72	0.79231			19.864	0.97905					19.72	0.82758
								30.936	0.92104			32.286	0.96053					19.856	0.94763			19.856	1.00764					19.856	0.84756			30.932	0.94332					19.856	0.79254			20.001	0.97922					19.856	0.82781
								31.203	0.92126			32.553	0.96062					19.992	0.94773			19.992	1.00765					19.992	0.8479			31.198	0.94338					19.992	0.79276			20.138	0.9794					19.992	0.82804
								31.47	0.92148			32.82	0.9607					20.128	0.94782			20.128	1.00766					20.128	0.84823			31.465	0.94345					20.128	0.79298			20.275	0.97957					20.128	0.82827
								31.737	0.92169			33.087	0.96079					20.264	0.94792			20.264	1.00767					20.264	0.84856			31.733	0.94351					20.264	0.79319			20.412	0.97974					20.264	0.82849
[truncated: 4 more columns]

## Sheet: Fig 7d
						Vesicle 01										Vesicle 02										Vesicle 03										Vesicle 04										Vesicle 05
		Vesicle 01				Wetted				Bare						Wetted				Bare						Wetted				Bare						Wetted				Bare						Wetted
		t0 wetted	5.47376			time/s	Intensity	Fit		time/s	Intensity	Fit				time/s	Intensity	Fit		time/s	Intensity	Fit				time/s	Intensity	Fit		time/s	Intensity	Fit				time/s	Intensity	Fit		time/s	Intensity	Fit				time/s	Intensity	Fit
		t0 bare	2.62382			-4.516	0.99925	0	0.14109	-4.516	0.99676	0	0.26027			-4.512	1.02445	0	0.31694	-3.985	1.02432	0	0.54133			-2.668	0.97758	0	0.21391	-2.669	0.98934	0	0.58577			-2.668	0.99511	-2.668	0.99511	-2.669	1	0	0.53498			-2.668	0.99411	0	0.11651
		ratio w/b	2.08618			-4.251	1.00161	0.0398	0.14694	-4.251	1.01189	0.0398	0.27125			-4.246	0.94958	0.03979	0.3287	-3.72	1.00024	0.03178	0.55629			-2.402	1.02137	0.03978	0.22063	-2.403	0.99174	0.03178	0.59413			-2.402	0.92239	-2.402	0.92239	-2.403	0.98739	0.03178	0.54517			-2.402	1	0.03176	0.11957
						-3.988	0.99124	0.0796	0.1527	-3.988	1.00061	0.0796	0.28192			-3.983	1.02948	0.07959	0.34003	-3.457	1.01049	0.06357	0.57026			-2.135	0.98633	0.07956	0.22723	-2.136	0.9795	0.06355	0.60212			-2.136	1	-2.136	1	-2.136	0.99448	0.06355	0.55487			-2.136	0.99597	0.06353	0.12259
		Vesicle 02				-3.725	1.00248	0.11939	0.15838	-3.725	1.00632	0.11939	0.29227			-3.72	1.0201	0.11938	0.35095	-3.194	0.99578	0.09535	0.58332			-1.868	0.96713	0.11935	0.23372	-1.868	1	0.09533	0.60978			-1.869	0.99089	-1.869	0.99089	-1.868	0.99251	0.09533	0.56412			-1.869	0.978	0.09529	0.1256
		t0 wetted	2.08814			-3.462	1.00319	0.15919	0.16398	-3.462	1.00592	0.15919	0.30233			-3.457	0.97479	0.15918	0.36149	-2.931	0.96881	0.12713	0.59557			-1.601	0.98387	0.15913	0.24008	-1.601	0.98241	0.12711	0.61711			-1.602	0.94688	-1.602	0.94688	-1.601	0.99503	0.12711	0.57295			-1.602	0.98971	0.12706	0.12858
		t0 bare	0.88901			-3.199	0.99612	0.19899	0.1695	-3.199	1.00723	0.19899	0.3121			-3.194	0.99532	0.19897	0.37165	-2.668	0.98139	0.15891	0.60707			-1.334	0.95983	0.19891	0.24634	-1.335	0.99551	0.15888	0.62414			-1.335	0.96682	-1.335	0.96682	-1.335	0.98947	0.15888	0.58138			-1.334	0.98146	0.15882	0.13154
		ratio w/b	2.34884			-2.936	1.00735	0.23879	0.17494	-2.936	0.98689	0.23879	0.32161			-2.931	1.01681	0.23876	0.38148	-2.402	0.99966	0.1907	0.6179			-1.067	0.98288	0.23869	0.25248	-1.068	0.98737	0.19066	0.63089			-1.068	0.98769	-1.068	0.98769	-1.068	0.99085	0.19066	0.58944			-1.068	0.99266	0.19058	0.13447
						-2.673	1.00183	0.272	0.17943	-2.673	1.00192	0.272	0.32934			-2.668	1.00411	0.267	0.38824	-2.136	1.00702	0.22248	0.6281			-0.8	0.94117	0.266	0.25664	-0.801	0.99076	0.22244	0.63737			-0.801	0.97536	-0.801	0.97536	-0.801	0.98872	0.22244	0.59716			-0.801	0.99292	0.22235	0.13739
		Vesicle 03				-2.407	0.98635	0.27858	0.18031	-2.407	0.99522	0.27858	0.33085			-2.402	0.99124	0.27856	0.39097	-1.869	0.98758	0.25426	0.63774			-0.533	1	0.27847	0.25852	-0.534	0.97664	0.25421	0.6436			-0.534	0.96286	-0.534	0.96286	-0.534	0.97913	0.25421	0.60455			-0.535	0.99916	0.25411	0.14028
		t0 wetted	4.28392			-2.14	1.01058	0.31838	0.1856	-2.14	0.98724	0.31838	0.33984			-2.136	0.99413	0.31835	0.40014	-1.602	1.02491	0.267	0.64146			-0.266	0.94681	0.31825	0.26445	-0.268	0.98253	0.268	0.64623			-0.267	0.96566	-0.267	0.96566	-0.268	1.00426	0.268	0.60767			-0.267	0.99443	0.267	0.14145
		t0 bare	1.38794			-1.873	--	0.35818	0.19083	-1.873	--	0.35818	0.34859			-1.869	--	0.35814	0.40902	-1.335	--	0.28605	0.64686				--	0.35804	0.27028		--	0.28599	0.64959								--	0.28599	0.61164					0.28587	0.14315
		ratio w/b	3.08653			-1.607	--	0.39798	0.19598	-1.607	--	0.39798	0.35711			-1.602	--	0.39794	0.41761	-1.067	--	0.31783	0.6555				--	0.39782	0.27601		--	0.31777	0.65537								--	0.31777	0.61845					0.31764	0.146
						-1.339	--	0.43778	0.20106	-1.339	--	0.43778	0.36541			-1.335	--	0.43773	0.42594	-0.801	--	0.34961	0.66369				--	0.4376	0.28165		--	0.34954	0.66093								--	0.34954	0.62499					0.3494	0.14883
		Vesicle 04				-1.072	--	0.47757	0.20607	-1.072	--	0.47757	0.3735			-1.068	--	0.47753	0.434	-0.534	--	0.38139	0.67148				--	0.47738	0.28719		--	0.38132	0.66629								--	0.38132	0.63127					0.38117	0.15163
		t0 wetted	2.08814			-0.805	--	0.51737	0.21102	-0.805	--	0.51737	0.38138			-0.801	--	0.51732	0.44182	-0.267	--	0.41318	0.67888				--	0.51716	0.29264		--	0.4131	0.67146								--	0.4131	0.63732					0.41293	0.15442
		t0 bare	1.26302			-0.539	--	0.539	0.21368	-0.539	--	0.539	0.38558			-0.534	--	0.534	0.44503	0	0.54133	0.44496	0.68593				--	0.533	0.29478		--	0.44487	0.67645								--	0.44487	0.64314					0.44469	0.15719
		ratio w/b	1.65329			-0.272	--	0.55717	0.2159	-0.272	--	0.55717	0.38907			-0.267	--	0.55711	0.4494	0.267	0.65824	0.47674	0.69265				--	0.55694	0.298		--	0.47665	0.68127								--	0.47665	0.64875					0.47646	0.15993
						0	0.14109	0.59697	0.22072	0	0.26027	0.59697	0.39656			0	0.31694	0.59691	0.45676	0.534	0.70847	0.50852	0.69907				--	0.59673	0.30327	0	0.58577	0.50843	0.68593			0	0.30786	0	0.30786	0	0.53498	0.50843	0.65416					0.50822	0.16266
		Vesicle 05				0.272	0.17892	0.63676	0.22548	0.272	0.3249	0.63676	0.40387			0.267	0.412	0.6367	0.46391	0.801	0.76275	0.534	0.70401				--	0.63651	0.30846	0.268	0.64519	0.534	0.68957			0.267	0.40021	0.267	0.40021	0.268	0.58828	0.534	0.65837					0.535	0.16494
		t0 wetted	8.16367			0.539	0.21553	0.67656	0.23017	0.539	0.38149	0.67656	0.41101			0.534	0.47996	0.67649	0.47084	1.067	0.76286	0.54031	0.7052				--	0.67629	0.31356	0.534	0.68406	0.54021	0.69044			0.534	0.46622	0.534	0.46622	0.534	0.63738	0.54021	0.65938					0.53998	0.16536
		t0 bare	5.47308			0.805	0.23449	0.71636	0.2348	0.805	0.42927	0.71636	0.41797			0.801	0.50008	0.71629	0.47759	1.335	0.80098	0.57209	0.71107			0	0.21391	0.71607	0.31859	0.801	0.73215	0.57198	0.6948			0.801	0.48576	0.801	0.48576	0.801	0.67897	0.57198	0.66441			0	0.11651	0.57175	0.16805
		ratio w/b	1.4916			1.072	0.27857	0.75616	0.23938	1.072	0.48584	0.75616	0.42478			1.068	0.53671	0.75608	0.48414	1.602	0.82351	0.60387	0.71669			0.266	0.25585	0.75585	0.32353	1.068	0.74622	0.60376	0.69902			1.068	0.52134	1.068	0.52134	1.068	0.70409	0.60376	0.66928			0.267	0.14177	0.60351	0.17071
						1.339	0.29563	0.79596	0.24389	1.339	0.5031	0.79596	0.43142			1.335	0.55441	0.79588	0.49051	1.869	0.84294	0.63566	0.72207			0.533	0.30385	0.79564	0.32839	1.335	0.73959	0.63554	0.70311			1.335	0.53854	1.335	0.53854	1.335	0.71493	0.63554	0.67398			0.535	0.16214	0.63528	0.17336
		MEAN ratio w/b	2.13329			1.607	0.32026	0.805	0.24491	1.607	0.54647	0.805	0.43291			1.602	0.61544	0.801	0.49132	2.136	0.83288	0.66744	0.72723			0.8	0.34472	0.8	0.32892	1.601	0.77682	0.66731	0.70707			1.602	0.59781	1.602	0.59781	1.601	0.74826	0.66731	0.67853			0.801	0.18942	0.66704	0.17599
						1.873	0.34884	0.83575	0.24835	1.873	0.55979	0.83575	0.43791			1.869	0.62112	0.83567	0.49671	2.402	0.82873	0.69922	0.73218			1.067	0.35064	0.83542	0.33319	1.868	0.79694	0.69909	0.71091			1.869	0.60333	1.869	0.60333	1.868	0.75733	0.69909	0.68293			1.068	0.20204	0.6988	0.17859
		SD ratio w/b	0.632358			2.14	0.37564	0.87555	0.25276	2.14	0.59391	0.87555	0.44425			2.136	0.63311	0.87546	0.50274	2.668	0.85482	0.731	0.73694			1.334	0.3642	0.8752	0.3379	2.136	0.80838	0.73087	0.71463			2.136	0.61498	2.136	0.61498	2.136	0.78647	0.73087	0.68719			1.334	0.22245	0.73057	0.18118
						2.407	0.39064	0.91535	0.2571	2.407	0.61809	0.91535	0.45045			2.402	0.65013	0.91526	0.50861	2.931	0.91494	0.76279	0.74152			1.601	0.39583	0.91498	0.34255	2.403	0.81605	0.76264	0.71825			2.402	0.63152	2.402	0.63152	2.403	0.7768	0.76264	0.69131			1.602	0.24321	0.76233	0.18376
						2.673	0.40777	0.95515	0.2614	2.673	0.63591	0.95515	0.45651			2.668	0.67773	0.95505	0.51433	3.194	0.87677	0.79457	0.74593			1.868	0.4334	0.95476	0.34712	2.669	0.83366	0.79442	0.72176			2.668	0.65833	2.668	0.65833	2.669	0.80608	0.79442	0.69531			1.869	0.25909	0.79409	0.18631
						2.936	0.42801	0.99494	0.26564	2.936	0.63143	0.99494	0.46244			2.931	0.69155	0.99484	0.5199	3.457	0.86921	0.801	0.7468			2.135	0.45771	0.99454	0.35162	2.932	0.82032	0.801	0.72248			2.931	0.67175	2.931	0.67175	2.932	0.81429	0.801	0.69613			2.136	0.27569	0.801	0.18686
						3.199	0.44111	1.03474	0.26983	3.199	0.66003	1.03474	0.46824			3.194	0.69391	1.03464	0.52533	3.72	0.86396	0.82635	0.75017			2.402	0.48021	1.03433	0.35606	3.195	0.85999	0.8262	0.72517			3.194	0.67405	3.194	0.67405	3.195	0.81943	0.8262	0.69919			2.402	0.29284	0.82586	0.18884
						3.462	0.45853	1.072	0.27371	3.462	0.68395	1.072	0.47356			3.457	0.71455	1.068	0.52978	3.985	0.89355	0.85814	0.75425			2.668	0.48997	1.067	0.35966	3.458	0.86661	0.85797	0.72848			3.457	0.69409	3.457	0.69409	3.458	0.82972	0.85797	0.70295			2.668	0.30616	0.85762	0.19136
						3.725	0.47495	1.07454	0.27397	3.725	0.70373	1.07454	0.47392			3.72	0.7232	1.07443	0.53062	4.253	0.90689	0.88992	0.7582			2.931	0.51555	1.07411	0.36043	3.721	0.85651	0.88975	0.73171			3.72	0.70249	3.72	0.70249	3.721	0.8541	0.88975	0.7066			2.931	0.3236	0.88939	0.19386
						3.988	0.48866	1.11434	0.27806	3.988	0.71369	1.11434	0.47947			3.983	0.72886	1.11423	0.53578	4.52	0.89545	0.9217	0.762			3.194	0.52495	1.11389	0.36474	3.984	0.87415	0.92153	0.73484			3.983	0.70799	3.983	0.70799	3.984	0.85499	0.92153	0.71015			3.194	0.33759	0.92115	0.19634
						4.251	0.50177	1.15414	0.2821	4.251	0.71744	1.15414	0.48491			4.246	0.75004	1.15402	0.54082	4.786	0.91196	0.95348	0.76567			3.457	0.53702	1.15367	0.36898	4.247	0.8671	0.9533	0.73789			4.246	0.72856	4.246	0.72856	4.247	0.86601	0.9533	0.71359			3.457	0.34594	0.95291	0.19881
						4.516	0.49382	1.19393	0.28609	4.516	0.72909	1.19393	0.49023			4.512	0.75159	1.19381	0.54573	5.053	0.91622	0.98527	0.76922			3.72	0.5619	1.19345	0.37317	4.512	0.86608	0.98508	0.74085			4.512	0.73007	4.512	0.73007	4.512	0.86923	0.98508	0.71693			3.72	0.35852	0.98468	0.20126
						4.782	0.51894	1.23373	0.29003	4.782	0.73337	1.23373	0.49545			4.778	0.75874	1.23361	0.55052	5.319	0.91167	1.01705	0.77265			3.983	0.55874	1.23324	0.37729	4.778	0.89381	1.01686	0.74374			4.778	0.73702	4.778	0.73702	4.778	0.88561	1.01686	0.72018			3.983	0.37592	1.01644	0.20369
						5.05	0.51884	1.27353	0.29393	5.05	0.75158	1.27353	0.50055			5.045	0.73362	1.2734	0.5552	5.585	0.91188	1.04883	0.77596			4.246	0.58745	1.27302	0.38135	5.045	0.8824	1.04863	0.74655			5.045	0.71261	5.045	0.71261	5.045	0.87002	1.04863	0.72335			4.246	0.38136	1.0482	0.2061
						5.317	0.54294	1.31333	0.29778	5.317	0.73897	1.31333	0.50556			5.312	0.74787	1.3132	0.55977	5.852	0.93073	1.067	0.77781			4.509	0.58478	1.3128	0.38536	5.312	0.87617	1.068	0.74823			5.312	0.72645	5.312	0.72645	5.312	0.8889	1.068	0.72523			4.509	0.39936	1.068	0.2076
						5.583	0.55869	1.339	0.30024	5.583	0.77026	1.339	0.50873			5.579	0.79091	1.335	0.56223	6.12	0.93225	1.08061	0.77917			4.772	0.57797	1.334	0.38747	5.579	0.88198	1.08041	0.74929			5.579	0.76827	5.579	0.76827	5.579	0.87547	1.08041	0.72642			4.772	0.41366	1.07997	0.2085
						5.85	0.55632	1.35313	0.30159	5.85	0.78321	1.35313	0.51046			5.846	0.79627	1.35299	0.56424	6.387	0.94418	1.1124	0.78228			5.035	0.61044	1.35258	0.38931	5.846	0.89002	1.11219	0.75196			5.846	0.77347	5.846	0.77347	5.846	0.9024	1.11219	0.72942			5.035	0.42304	1.11173	0.21088
						6.118	0.57875	1.39292	0.30535	6.118	0.78226	1.39292	0.51527			6.113	0.80837	1.39278	0.5686	6.654	0.89752	1.14418	0.78529			5.3	0.62151	1.39236	0.3932	6.113	0.88918	1.14396	0.75456			6.113	0.78522	6.113	0.78522	6.113	0.89543	1.14396	0.73233			5.3	0.42835	1.1435	0.21325
						6.384	0.58001	1.43272	0.30907	6.384	0.77442	1.43272	0.51998			6.38	0.76399	1.43258	0.57287	6.921	0.94062	1.17596	0.78821			5.568	0.63288	1.43214	0.39704	6.38	0.88737	1.17574	0.7571			6.38	0.74212	6.38	0.74212	6.38	0.88688	1.17574	0.73517			5.567	0.44103	1.17526	0.2156
						6.651	0.57629	1.47252	0.31275	6.651	0.78535	1.47252	0.5246			6.646	0.82156	1.47237	0.57704	7.188	0.91077	1.20775	0.79103			5.835	0.63742	1.47193	0.40082	6.647	0.8971	1.20752	0.75958			6.646	0.79803	6.646	0.79803	6.647	0.89994	1.20752	0.73794			5.834	0.44808	1.20702	0.21793
						6.919	0.59082	1.51232	0.31638	6.919	0.80659	1.51232	0.52914			6.914	0.7594	1.51216	0.58111	7.454	0.93884	1.23953	0.79378			6.102	0.65052	1.51171	0.40456	6.914	0.9166	1.23929	0.76199			6.914	0.73765	6.914	0.73765	6.914	0.91607	1.23929	0.74063			6.101	0.45703	1.23879	0.22025
						7.186	0.59414	1.55211	0.31998	7.186	0.79943	1.55211	0.53358			7.181	0.80592	1.55196	0.5851	7.721	0.95597	1.27131	0.79644			6.368	0.6485	1.55149	0.40824	7.181	0.90125	1.27107	0.76435			7.181	0.78285	7.181	0.78285	7.181	0.90599	1.27107	0.74326			6.367	0.46609	1.27055	0.22255
						7.453	0.61205	1.59191	0.32353	7.453	0.80216	1.59191	0.53794			7.448	0.7749	1.59175	0.589	7.989	0.92883	1.30309	0.79903			6.635	0.64744	1.59127	0.41188	7.447	0.8957	1.30285	0.76666			7.448	0.75271	7.448	0.75271	7.447	0.92505	1.30285	0.74582			6.634	0.46885	1.30231	0.22483
						7.719	0.62792	1.607	0.32487	7.719	0.80836	1.607	0.53958			7.714	0.8342	1.602	0.58999	8.256	0.93732	1.33488	0.80154			6.902	0.65155	1.601	0.41276	7.715	0.92373	1.33462	0.76891			7.714	0.81032	7.714	0.81032	7.715	0.91892	1.33462	0.74833			6.902	0.48636	1.334	0.2271
						7.986	0.61034	1.63171	0.32705	7.986	0.80529	1.63171	0.54222			7.982	0.8124	1.63155	0.59282	8.522	0.92469	1.335	0.80155			7.169	0.66678	1.63105	0.41546	7.982	0.90468	1.335	0.76893			7.982	0.78913	7.982	0.78913	7.982	0.90527	1.335	0.74835			7.169	0.48688	1.33408	0.2271
						8.254	0.63466	1.67151	0.33052	8.254	0.81101	1.67151	0.54642			8.249	0.83453	1.67134	0.59656	8.79	0.93213	1.36666	0.80398			7.436	0.68799	1.67083	0.419	8.249	0.91492	1.3664	0.7711			8.249	0.81063	8.249	0.81063	8.249	0.90457	1.3664	0.75076			7.436	0.49595	1.36584	0.22936
						8.521	0.62644	1.71131	0.33396	8.521	0.81415	1.71131	0.55055			8.515	0.80818	1.71113	0.60022	9.057	0.89892	1.39844	0.80636			7.703	0.70971	1.71062	0.42249	8.516	0.91825	1.39818	0.77325			8.515	0.78504	8.515	0.78504	8.516	0.92861	1.39818	0.75315			7.702	0.49525	1.39761	0.2316
						8.788	0.6357	1.7511	0.33735	8.788	0.80913	1.7511	0.5546			8.783	0.81479	1.75093	0.6038	9.324	0.95475	1.43023	0.80867			7.97	0.67443	1.7504	0.42593	8.783	0.93213	1.42995	0.77535			8.783	0.79146	8.783	0.79146	8.783	0.92702	1.42995	0.75547			7.968	0.51524	1.42937	0.23383
						9.055	0.64758	1.7909	0.34071	9.055	0.83765	1.7909	0.55857			9.05	0.82615	1.79072	0.60731	9.591	0.95017	1.46201	0.81091			8.237	0.7268	1.79018	0.42933	9.05	0.9183	1.46173	0.7774			9.05	0.8025	9.05	0.8025	9.05	0.92046	1.46173	0.75774			8.236	0.52117	1.46113	0.23604
						9.322	0.64315	1.8307	0.34404	9.322	0.83294	1.8307	0.56248			9.317	0.8177	1.83051	0.61075	9.857	0.92209	1.49379	0.8131			8.504	0.70814	1.82996	0.43268	9.317	0.93454	1.49351	0.77941			9.317	0.79428	9.317	0.79428	9.317	0.91592	1.49351	0.75996			8.503	0.52265	1.4929	0.23823
						9.588	0.64818	1.8705	0.34733	9.588	0.8339	1.8705	0.56631			9.584	0.84304	1.869	0.61401	10.125	0.93379	1.52557	0.81523			8.771	0.69836	1.868	0.43585	9.584	0.9047	1.52529	0.78137			9.584	0.8189	9.584	0.8189	9.584	0.90472	1.52529	0.76213			8.77	0.52335	1.52466	0.24042
						9.855	0.66584	1.873	0.34753	9.855	0.82998	1.873	0.56655			9.851	0.79072	1.87031	0.61412	10.392	0.94993	1.55736	0.8173			9.038	0.70206	1.86974	0.43599	9.851	0.89933	1.55706	0.78329			9.851	0.76808	9.851	0.76808	9.851	0.91526	1.55706	0.76425			9.037	0.53623	1.55642	0.24258
						10.122	0.66136	1.91029	0.35058	10.122	0.83837	1.91029	0.57008			10.118	0.82469	1.9101	0.61742	10.658	0.94045	1.58914	0.81932			9.305	0.73564	1.90953	0.43926	10.118	0.91404	1.58884	0.78517			10.118	0.80107	10.118	0.80107	10.118	0.92122	1.58884	0.76632			9.304	0.53317	1.58819	0.24474
						10.39	0.66416	1.95009	0.3538	10.39	0.83562	1.95009	0.57378			10.385	0.82858	1.9499	0.62066	10.925	0.9166	1.602	0.82013			9.572	0.72227	1.94931	0.44249	10.385	0.90858	1.601	0.78588			10.385	0.80485	10.385	0.80485	10.385	0.94854	1.601	0.7671			9.571	0.54782	1.602	0.24567
						10.657	0.67186	1.98989	0.35698	10.657	0.84854	1.98989	0.57742			10.652	0.81781	1.98969	0.62383	11.192	0.9736	1.62092	0.82129			9.839	0.70522	1.98909	0.44567	10.652	0.93349	1.62062	0.78701			10.652	0.79439	10.652	0.79439	10.652	0.91508	1.62062	0.76835			9.837	0.5579	1.61995	0.24688
						10.923	0.68069	2.02969	0.36013	10.923	0.8485	2.02969	0.581			10.919	0.85713	2.02948	0.62695	11.46	0.95927	1.6527	0.82321			10.106	0.73966	2.02887	0.44882	10.919	0.92471	1.65239	0.78881			10.919	0.83258	10.919	0.83258	10.919	0.92417	1.65239	0.77033			10.105	0.54816	1.65172	0.249
						11.19	0.67409	2.06949	0.36325	11.19	0.84712	2.06949	0.58451			11.186	0.81424	2.06928	0.63	11.727	0.9574	1.68449	0.82508			10.373	0.7355	2.06865	0.45193	11.186	0.91015	1.68417	0.79058			11.186	0.79093	11.186	0.79093	11.186	0.91518	1.68417	0.77227			10.372	0.55712	1.68348	0.25112
						11.458	0.71235	2.10928	0.36633	11.458	0.843	2.10928	0.58797			11.453	0.82871	2.10907	0.63299	11.994	0.96228	1.71627	0.82691			10.64	0.74779	2.10843	0.45499	11.453	0.91621	1.71595	0.7923			11.453	0.80498	11.453	0.80498	11.453	0.92755	1.71595	0.77417			10.638	0.56462	1.71524	0.25321
						11.724	0.68011	2.14	0.36869	11.724	0.86175	2.14	0.5906			11.72	0.8497	2.136	0.63499	12.26	0.95866	1.74805	0.82869			10.907	0.74396	2.135	0.45702	11.72	0.92234	1.74772	0.794			11.72	0.82537	11.72	0.82537	11.72	0.93645	1.74772	0.77603			10.906	0.5774	1.74701	0.2553
						11.991	0.70402	2.14908	0.36938	11.991	0.86531	2.14908	0.59137			11.987	0.85968	2.14886	0.63593	12.528	0.95451	1.77984	0.83043			11.174	0.72472	2.14822	0.45802	11.987	0.90569	1.7795	0.79566			11.987	0.83507	11.987	0.83507	11.987	0.92718	1.7795	0.77785			11.173	0.57368	1.77877	0.25737
						12.259	0.70734	2.18888	0.3724	12.259	0.86395	2.18888	0.59471			12.254	0.86113	2.18866	0.63882	12.795	0.92997	1.81162	0.83213			11.441	0.72813	2.188	0.46102	12.254	0.92288	1.81128	0.79728			12.254	0.83647	12.254	0.83647	12.254	0.90254	1.81128	0.77963			11.44	0.58208	1.81053	0.25943
						12.526	0.69862	2.22868	0.37539	12.526	0.86842	2.22868	0.598			12.521	0.83997	2.22845	0.64165	13.061	0.94372	1.8434	0.83379			11.708	0.75106	2.22778	0.46397	12.521	0.91885	1.84305	0.79888			12.521	0.81592	12.521	0.81592	12.521	0.91267	1.84305	0.78137			11.706	0.57974	1.8423	0.26148
						12.793	0.71214	2.26847	0.37835	12.793	0.85376	2.26847	0.60124			12.787	0.82795	2.26825	0.64443	13.329	0.9178	1.869	0.8351			11.975	0.75744	2.26756	0.46689	12.788	0.9187	1.868	0.80011			12.787	0.80424	12.787	0.80424	12.788	0.903	1.868	0.78272			11.973	0.58094	1.869	0.26319
						13.059	0.70591	2.30827	0.38128	13.059	0.8824	2.30827	0.60442			13.055	0.8484	2.30804	0.64716	13.596	0.94412	1.87518	0.83542			12.242	0.78191	2.30734	0.46978	13.055	0.91815	1.87483	0.80044			13.055	0.82411	13.055	0.82411	13.055	0.90935	1.87483	0.78308			12.241	0.59478	1.87406	0.26351
						13.326	0.7163	2.34807	0.38418	13.326	0.87743	2.34807	0.60755			13.322	0.85938	2.34783	0.64984	13.862	0.96683	1.90697	0.837			12.509	0.75787	2.34713	0.47263	13.322	0.92427	1.90661	0.80197			13.322	0.83478	13.322	0.83478	13.322	0.92133	1.90661	0.78476			12.508	0.59357	1.90583	0.26553
						13.593	0.72154	2.38787	0.38704	13.593	0.87247	2.38787	0.61063			13.589	0.881	2.38763	0.65247	14.129	0.9614	1.93875	0.83855			12.776	0.7764	2.38691	0.47544	13.589	0.9232	1.93838	0.80348			13.589	0.85578	13.589	0.85578	13.589	0.92577	1.93838	0.7864			12.775	0.5896	1.93759	0.26754
						13.861	0.72526	2.407	0.38841	13.861	0.86698	2.407	0.61209			13.856	0.84606	2.402	0.65341	14.397	0.95244	1.97053	0.84006			13.043	0.77094	2.402	0.4765	13.855	0.92051	1.97016	0.80495			13.856	0.82183	13.856	0.82183	13.855	0.93395	1.97016	0.78801			13.041	0.58827	1.96935	0.26953
						14.127	0.71937	2.42767	0.38988	14.127	0.88553	2.42767	0.61366			14.122	0.88881	2.42742	0.65506	14.664	0.91579	2.00232	0.84155			13.31	0.77532	2.42669	0.47822	14.123	0.92977	2.00194	0.8064			14.122	0.86336	14.122	0.86336	14.123	0.93783	2.00194	0.78959			13.308	0.59726	2.00112	0.27151
						14.394	0.74231	2.46746	0.3927	14.394	0.86774	2.46746	0.61665			14.389	0.88345	2.46722	0.6576	14.931	0.93353	2.0341	0.843			13.577	0.76178	2.46647	0.48097	14.39	0.9221	2.03371	0.80782			14.389	0.85815	14.389	0.85815	14.39	0.91655	2.03371	0.79114			13.576	0.60295	2.03288	0.27348
						14.662	0.73406	2.50726	0.39548	14.662	0.88329	2.50726	0.61959			14.657	0.86102	2.50701	0.66009	15.198	0.97129	2.06588	0.84441			13.844	0.78226	2.50625	0.48369	14.657	0.92569	2.06549	0.80921			14.657	0.83636	14.657	0.83636	14.657	0.92245	2.06549	0.79266			13.843	0.61115	2.06464	0.27544
						14.929	0.73635	2.54706	0.39823	14.929	0.89237	2.54706	0.62248			14.924	0.86355	2.5468	0.66255	15.465	0.93808	2.09766	0.8458			14.111	0.7701	2.54603	0.48638	14.924	0.92816	2.09727	0.81058			14.924	0.83882	14.924	0.83882	14.924	0.93242	2.09727	0.79415			14.109	0.60855	2.09641	0.27739
						15.195	0.7281	2.58686	0.40096	15.195	0.89178	2.58686	0.62533			15.19	0.84758	2.5866	0.66496	15.732	0.89898	2.12945	0.84716			14.378	0.79039	2.58582	0.48903	15.191	0.93677	2.12904	0.81193			15.19	0.82331	15.19	0.82331	15.191	0.9273	2.12904	0.79561			14.376	0.61984	2.12817	0.27932
						15.463	0.74781	2.62665	0.40366	15.463	0.89955	2.62665	0.62814			15.458	0.87072	2.62639	0.66733	15.999	0.95133	2.136	0.84744			14.645	0.80203	2.6256	0.49166	15.457	0.93576	2.136	0.81222			15.458	0.84579	15.458	0.84579	15.457	0.9251	2.136	0.79593			14.644	0.62456	2.136	0.27979
						15.729	0.73257	2.66645	0.40634	15.729	0.87959	2.66645	0.6309			15.725	0.87649	2.66618	0.66966	16.266	0.95087	2.16123	0.84849			14.912	0.81246	2.66538	0.49425	15.725	0.91281	2.16082	0.81325			15.725	0.85139	15.725	0.85139	15.725	0.91646	2.16082	0.79704			14.911	0.60838	2.15994	0.28124
						15.997	0.76185	2.673	0.40678	15.997	0.88504	2.673	0.63135			15.992	0.89066	2.668	0.66977	16.533	0.92635	2.19301	0.84979			15.179	0.78558	2.668	0.49442	15.992	0.93	2.1926	0.81454			15.992	0.86515	15.992	0.86515	15.992	0.9196	2.1926	0.79845			15.178	0.61163	2.1917	0.28315
						16.264	0.74733	2.70625	0.40899	16.264	0.89349	2.70625	0.63363			16.259	0.83774	2.70598	0.67196	16.799	0.97976	2.22479	0.85107			15.446	0.78647	2.70516	0.49682	16.259	0.93647	2.22437	0.81582			16.259	0.81375	16.259	0.81375	16.259	0.91888	2.22437	0.79984			15.444	0.61858	2.22346	0.28505
						16.531	0.74033	2.74605	0.41161	16.531	0.90593	2.74605	0.63631			16.526	0.88089	2.74577	0.67421	17.066	0.95343	2.25658	0.85232			15.713	0.78256	2.74494	0.49935	16.526	0.93523	2.25615	0.81707			16.526	0.85567	16.526	0.85567	16.526	0.92579	2.25615	0.80119			15.712	0.62852	2.25523	0.28693
						16.797	0.74865	2.78585	0.41421	16.797	0.90081	2.78585	0.63895			16.793	0.84386	2.78557	0.67643	17.334	0.93423	2.28836	0.85355			15.98	0.80619	2.78472	0.50186	16.793	0.93228	2.28793	0.8183			16.793	0.81969	16.793	0.81969	16.793	0.93051	2.28793	0.80253			15.978	0.62705	2.28699	0.28881
						17.065	0.74528	2.82564	0.41678	17.065	0.88949	2.82564	0.64156			17.059	0.84786	2.82536	0.67861	17.601	0.95195	2.32014	0.85475			16.247	0.77694	2.82451	0.50434	17.06	0.92316	2.3197	0.81951			17.059	0.82358	17.059	0.82358	17.06	0.90791	2.3197	0.80384			16.245	0.63539	2.31875	0.29067
						17.332	0.74355	2.86544	0.41933	17.332	0.90775	2.86544	0.64413			17.327	0.88367	2.86515	0.68076	17.868	0.96003	2.35193	0.85592			16.514	0.8003	2.86429	0.50679	17.327	0.92083	2.35148	0.8207			17.327	0.85837	17.327	0.85837	17.327	0.92898	2.35148	0.80512			16.512	0.63424	2.35052	0.29253
						17.598	0.7611	2.90524	0.42186	17.598	0.90165	2.90524	0.64666			17.594	0.87687	2.90495	0.68287	18.135	0.96505	2.38371	0.85708			16.781	0.76465	2.90407	0.50921	17.594	0.91634	2.38326	0.82186			17.594	0.85176	17.594	0.85176	17.594	0.93196	2.38326	0.80639			16.78	0.63783	2.38228	0.29437
						17.865	0.76801	2.936	0.42379	17.865	0.89957	2.936	0.64859			17.861	0.89814	2.931	0.68424	18.402	0.91827	2.402	0.85773			17.048	0.79369	2.931	0.51084	17.861	0.93086	2.403	0.82258			17.861	0.87242	17.861	0.87242	17.861	0.93847	2.403	0.80716			17.046	0.64498	2.402	0.2955
						18.132	0.74932	2.94504	0.42436	18.132	0.90133	2.94504	0.64915			18.128	0.90493	2.94474	0.68495	18.669	0.986	2.41549	0.85821			17.315	0.77362	2.94385	0.51161	18.128	0.93826	2.41504	0.82301			18.128	0.87902	18.128	0.87902	18.128	0.94191	2.41504	0.80763			17.314	0.65585	2.41405	0.2962
						18.4	0.76123	2.98483	0.42684	18.4	0.8964	2.98483	0.65161			18.395	0.89106	2.98453	0.687	18.936	0.98752	2.44727	0.85932			17.582	0.77086	2.98363	0.51398	18.395	0.92311	2.44681	0.82414			18.395	0.86555	18.395	0.86555	18.395	0.91804	2.44681	0.80885			17.581	0.65378	2.44581	0.29802
						18.667	0.76996	3.02463	0.42929	18.667	0.92866	3.02463	0.65403			18.662	0.85044	3.02433	0.68901	19.203	0.95918	2.47906	0.86041			17.849	0.79015	3.02342	0.51633	18.662	0.93061	2.47859	0.82525			18.662	0.82609	18.662	0.82609	18.662	0.94506	2.47859	0.81005			17.847	0.65472	2.47757	0.29983
						18.934	0.76728	3.06443	0.43172	18.934	0.9007	3.06443	0.65642			18.929	0.89272	3.06412	0.691	19.469	0.97305	2.51084	0.86148			18.116	0.79385	3.0632	0.51865	18.929	0.94812	2.51037	0.82635			18.929	0.86716	18.929	0.86716	18.929	0.92833	2.51037	0.81123			18.115	0.6605	2.50934	0.30162
						19.201	0.772	3.10423	0.43413	19.201	0.89286	3.10423	0.65878			19.196	0.89822	3.10392	0.69295	19.737	0.9598	2.54262	0.86253			18.383	0.82018	3.10298	0.52094	19.195	0.94203	2.54214	0.82742			19.196	0.8725	19.196	0.8725	19.195	0.93443	2.54214	0.8124			18.381	0.66274	2.5411	0.30341
						19.467	0.78256	3.14403	0.43651	19.467	0.89737	3.14403	0.6611			19.463	0.85155	3.14371	0.69488	20.004	0.93248	2.57441	0.86356			18.65	0.78226	3.14276	0.52321	19.463	0.94944	2.57392	0.82848			19.463	0.82717	19.463	0.82717	19.463	0.91964	2.57392	0.81354			18.648	0.66415	2.57286	0.30519
						19.734	0.7704	3.18382	0.43888	19.734	0.92274	3.18382	0.66339			19.729	0.88489	3.1835	0.69677	20.271	0.9724	2.60619	0.86458			18.917	0.8275	3.18254	0.52546	19.73	0.93486	2.6057	0.82952			19.729	0.85955	19.729	0.85955	19.73	0.9428	2.6057	0.81466			18.916	0.66127	2.60463	0.30695
						20.002	0.77684	3.199	0.43977	20.002	0.92646	3.199	0.66426			19.997	0.87518	3.194	0.69727	20.538	0.96379	2.63797	0.86557			19.184	0.80878	3.194	0.5261	19.997	0.92821	2.63747	0.83055			19.997	0.85012	19.997	0.85012	19.997	0.92977	2.63747	0.81576			19.182	0.66788	2.63639	0.30871
						20.269	0.77444	3.22362	0.44122	20.269	0.92837	3.22362	0.66566			20.264	0.90765	3.2233	0.69864	20.805	0.94961	2.668	0.86649			19.451	0.81845	3.22232	0.52768	20.264	0.93812	2.669	0.83155			20.264	0.88166	20.264	0.88166	20.264	0.93109	2.669	0.81684			19.449	0.68119	2.668	0.31044
						20.536	0.76215	3.26342	0.44354	20.536	0.89255	3.26342	0.66789			20.531	0.86028	3.26309	0.70048	21.072	0.9708	2.66975	0.86654			19.718	0.80187	3.26211	0.52988	20.53	0.91987	2.66925	0.83156			20.531	0.83565	20.531	0.83565	20.53	0.90887	2.66925	0.81685			19.717	0.67684	2.66816	0.31045
						20.803	0.77589	3.30322	0.44584	20.803	0.92835	3.30322	0.67009			20.798	0.86907	3.30288	0.70229	21.339	0.95676	2.70154	0.8675			19.985	0.79722	3.30189	0.53206	20.798	0.9389	2.70103	0.83255			20.798	0.84418	20.798	0.84418	20.798	0.93777	2.70103	0.81792			19.984	0.67796	2.69992	0.31219
						21.069	0.78206	3.34302	0.44812	21.069	0.92465	3.34302	0.67226			21.065	0.90814	3.34268	0.70407	21.606	0.96082	2.73332	0.86845			20.252	0.79774	3.34167	0.53421	21.065	0.9399	2.7328	0.83353			21.065	0.88214	21.065	0.88214	21.065	0.92217	2.7328	0.81897			20.251	0.67827	2.73168	0.31391
						21.337	0.79212	3.38281	0.45038	21.337	0.90926	3.38281	0.6744			21.332	0.90194	3.38247	0.70583	21.873	0.9661	2.7651	0.86937			20.519	0.8258	3.38145	0.53634	21.332	0.93664	2.76458	0.83449			21.332	0.87612	21.332	0.87612	21.332	0.93043	2.76458	0.82001			20.518	0.6778	2.76345	0.31563
						21.604	0.7971	3.42261	0.45262	21.604	0.91864	3.42261	0.67651			21.599	0.90102	3.42227	0.70757	22.139	0.96204	2.79688	0.87028			20.786	0.84247	3.42123	0.53845	21.599	0.94521	2.79636	0.83544			21.599	0.87522	21.599	0.87522	21.599	0.92366	2.79636	0.82103			20.785	0.67611	2.79521	0.31733
						21.871	0.78896	3.462	0.45482	21.871	0.91085	3.462	0.67858			21.866	0.88079	3.457	0.70906	22.407	0.98898	2.82867	0.87117			21.053	0.83385	3.457	0.54033	21.866	0.93707	2.82813	0.83637			21.866	0.85557	21.866	0.85557	21.866	0.92803	2.82813	0.82203			21.052	0.68095	2.82697	0.31903
						22.137	0.79833	3.46241	0.45484	22.137	0.95152	3.46241	0.6786			22.133	0.89172	3.46206	0.70928	22.673	0.97398	2.86045	0.87205			21.32	0.82607	3.46102	0.54054	22.133	0.93565	2.85991	0.83729			22.133	0.86618	22.133	0.86618	22.133	0.92343	2.85991	0.82302			21.319	0.68393	2.85874	0.32071
						22.404	0.78232	3.50221	0.45704	22.404	0.92798	3.50221	0.68066			22.4	0.89974	3.50185	0.71096	22.941	0.99534	2.89223	0.87292			21.587	0.80916	3.5008	0.54261	22.4	0.93282	2.89169	0.8382			22.4	0.87398	22.4	0.87398	22.4	0.91517	2.89169	0.82399			21.586	0.69211	2.8905	0.32239
						22.672	0.79624	3.542	0.45922	22.672	0.93395	3.542	0.68269			22.667	0.90153	3.54165	0.71262	23.208	0.96362	2.92402	0.87377			21.854	0.82351	3.54058	0.54465	22.667	0.94393	2.92346	0.83909			22.667	0.87572	22.667	0.87572	22.667	0.90158	2.92346	0.82495			21.852	0.68227	2.92227	0.32405
						22.939	0.80446	3.5818	0.46138	22.939	0.92551	3.5818	0.6847			22.934	0.9151	3.58144	0.71426	23.475	0.93324	2.931	0.87395			22.121	0.83288	3.58036	0.54668	22.934	0.93919	2.932	0.83933			22.934	0.8889	22.934	0.8889	22.934	0.90995	2.932	0.8252			22.119	0.68561	2.931	0.32451
						23.206	0.79072	3.6216	0.46352	23.206	0.927	3.6216	0.68668			23.201	0.89406	3.62124	0.71587	23.742	0.9483	2.9558	0.8746			22.389	0.83353	3.62014	0.54868	23.201	0.93036	2.95524	0.83997			23.201	0.86846	23.201	0.86846	23.201	0.90111	2.95524	0.82589			22.387	0.69733	2.95403	0.32571
						23.473	0.80628	3.6614	0.46564	23.473	0.90856	3.6614	0.68864			23.468	0.9272	3.66103	0.71747	24.009	0.92997	2.98758	0.87542			22.655	0.82488	3.65992	0.55066	23.468	0.91769	2.98702	0.84084			23.468	0.90066	23.468	0.90066	23.468	0.92272	2.98702	0.82682			22.653	0.68573	2.98579	0.32736
						23.74	0.80775	3.7012	0.46775	23.74	0.92613	3.7012	0.69057			23.735	0.89697	3.70082	0.71904	24.275	0.99517	3.01936	0.87623			22.922	0.81937	3.69971	0.55263	23.735	0.94835	3.01879	0.84169			23.735	0.87128	23.735	0.87128	23.735	0.92298	3.01879	0.82774			22.92	0.69963	3.01756	0.329
						24.007	0.80487	3.725	0.469	24.007	0.91179	3.725	0.69171			24.002	0.86869	3.72	0.71978	24.542	0.95612	3.05115	0.87703			23.189	0.82494	3.72	0.55362	24.002	0.94027	3.05057	0.84254			24.002	0.84381	24.002	0.84381	24.002	0.91353	3.05057	0.82864			23.188	0.70874	3.04932	0.33062
						24.273	0.79978	3.74099	0.46984	24.273	0.92436	3.74099	0.69248			24.269	0.90945	3.74062	0.72058	24.81	0.9534	3.08293	0.87781			23.457	0.84331	3.73949	0.55457	24.269	0.93263	3.08235	0.84337			24.269	0.88341	24.269	0.88341	24.269	0.92863	3.08235	0.82953			23.455	0.70977	3.08109	0.33224
						24.541	0.79324	3.78079	0.4719	24.541	0.92315	3.78079	0.69436			24.536	0.87883	3.78041	0.72211	25.077	0.95837	3.11471	0.87858			23.723	0.8171	3.77927	0.5565	24.536	0.93873	3.11412	0.84419			24.536	0.85366	24.536	0.85366	24.536	0.91065	3.11412	0.83041			23.722	0.70051	3.11285	0.33385
						24.807	0.8025	3.82059	0.47395	24.807	0.93358	3.82059	0.69622			24.803	0.89261	3.8202	0.72362	25.344	0.97369	3.1465	0.87934			23.99	0.84728	3.81905	0.5584	24.802	0.92789	3.1459	0.84499			24.803	0.86706	24.803	0.86706	24.802	0.92551	3.1459	0.83127			23.989	0.70548	3.14461	0.33545
						25.075	0.80729	3.86039	0.47599	25.075	0.93411	3.86039	0.69806			25.069	0.93427	3.86	0.72511	25.61	0.9792	3.17828	0.88008			24.257	0.83982	3.85883	0.56029	25.07	0.9367	3.17768	0.84579			25.069	0.90752	25.069	0.90752	25.07	0.92233	3.17768	0.83212			24.255	0.70436	3.17638	0.33705
						25.342	0.80431	3.90018	0.478	25.342	0.91291	3.90018	0.69987			25.337	0.89147	3.89979	0.72657	25.878	0.95122	3.194	0.88045			24.524	0.83369	3.89861	0.56216	25.337	0.92929	3.195	0.84622			25.337	0.86595	25.337	0.86595	25.337	0.91147	3.195	0.83258			24.522	0.71252	3.194	0.33793
						25.609	0.80474	3.93998	0.48	25.609	0.92361	3.93998	0.70167			25.604	0.91652	3.93959	0.72802	26.145	0.95381	3.21006	0.88082			24.791	0.80814	3.9384	0.56401	25.604	0.92146	3.20945	0.84657			25.604	0.89027	25.604	0.89027	25.604	0.93581	3.20945	0.83296			24.79	0.72105	3.20814	0.33863
						25.876	0.81059	3.97978	0.48198	25.876	0.91053	3.97978	0.70344			25.871	0.89294	3.97938	0.72945	26.412	0.95376	3.24184	0.88154			25.058	0.82829	3.97818	0.56585	25.871	0.94293	3.24123	0.84735			25.871	0.86737	25.871	0.86737	25.871	0.91909	3.24123	0.83379			25.057	0.71521	3.2399	0.3402
						26.142	0.8156	3.988	0.48239	26.142	0.93794	3.988	0.7038			26.138	0.91222	3.983	0.72958	26.679	0.94372	3.27363	0.88226			25.325	0.81727	3.983	0.56607	26.138	0.92796	3.27301	0.84811			26.138	0.8861	26.138	0.8861	26.138	0.9242	3.27301	0.8346			25.323	0.71086	3.27167	0.34177
						26.409	0.80541	4.01958	0.48395	26.409	0.92555	4.01958	0.70519			26.405	0.90564	4.01917	0.73086	26.945	0.96803	3.30541	0.88296			25.592	0.83912	4.01796	0.56766	26.405	0.97098	3.30478	0.84887			26.405	0.87971	26.405	0.87971	26.405	0.90997	3.30478	0.83541			25.591	0.71538	3.30343	0.34333
						26.677	0.80395	4.05938	0.4859	26.677	0.93391	4.05938	0.70692			26.672	0.90045	4.05897	0.73225	27.212	0.93414	3.33719	0.88365			25.859	0.82256	4.05774	0.56946	26.672	0.92782	3.33656	0.84961			26.672	0.87466	26.672	0.87466	26.672	0.91094	3.33656	0.8362			25.858	0.71377	3.3352	0.34487
						26.943	0.81705	4.09917	0.48783	26.943	0.94145	4.09917	0.70863			26.939	0.92663	4.09876	0.73363	27.48	0.96429	3.36897	0.88433			26.126	0.84425	4.09752	0.57124	26.939	0.9542	3.36834	0.85034			26.939	0.9001	26.939	0.9001	26.939	0.93006	3.36834	0.83698			26.125	0.71361	3.36696	0.34641
						27.21	0.82803	4.13897	0.48975	27.21	0.93317	4.13897	0.71032			27.206	0.8903	4.13855	0.73499	27.747	0.95702	3.40076	0.885			26.393	0.81767	4.13731	0.57301	27.206	0.93397	3.40012	0.85107			27.206	0.86481	27.206	0.86481	27.206	0.91054	3.40012	0.83775			26.391	0.71456	3.39872	0.34795
						27.478	0.82315	4.17877	0.49165	27.478	0.92361	4.17877	0.71199			27.473	0.90578	4.17835	0.73632	28.013	0.98017	3.43254	0.88566			26.66	0.83499	4.17709	0.57476	27.473	0.94355	3.43189	0.85178			27.473	0.87984	27.473	0.87984	27.473	0.91156	3.43189	0.83852			26.658	0.72136	3.43049	0.34947
						27.744	0.82249	4.21857	0.49354	27.744	0.9424	4.21857	0.71364			27.74	0.91331	4.21814	0.73765	28.28	0.95519	3.457	0.88616			26.927	0.84404	4.21687	0.57649	27.739	0.95321	3.458	0.85236			27.74	0.88716	27.74	0.88716	27.739	0.93016	3.458	0.83913			26.925	0.72333	3.457	0.35073
						28.011	0.8171	4.251	0.49506	28.011	0.93695	4.251	0.71497			28.007	0.92337	4.246	0.73856	28.548	0.93943	3.46432	0.88631			27.194	0.82051	4.246	0.57775	28.007	0.94532	3.46367	0.85248			28.007	0.89693	28.007	0.89693	28.007	0.92314	3.46367	0.83927			27.192	0.72702	3.46225	0.35098
						28.279	0.8151	4.25836	0.49541	28.279	0.93021	4.25836	0.71527			28.273	0.89778	4.25794	0.73895	28.815	0.96639	3.49611	0.88695			27.461	0.86408	4.25665	0.5782	28.274	0.9327	3.49545	0.85318			28.273	0.87207	28.273	0.87207	28.274	0.90747	3.49545	0.84001			27.459	0.72082	3.49401	0.35249
						28.546	0.81456	4.29816	0.49726	28.546	0.93976	4.29816	0.71688			28.541	0.88973	4.29773	0.74024	29.082	0.94115	3.52789	0.88758			27.728	0.86586	4.29643	0.5799	28.541	0.94619	3.52722	0.85387			28.541	0.86426	28.541	0.86426	28.541	0.90632	3.52722	0.84074			27.727	0.71449	3.52578	0.35399
						28.813	0.82041	4.33796	0.4991	28.813	0.93667	4.33796	0.71847			28.808	0.91883	4.33752	0.74152	29.348	0.95968	3.55967	0.88821			27.995	0.86521	4.33621	0.58159	28.808	0.94358	3.559	0.85454			28.808	0.89252	28.808	0.89252	28.808	0.91648	3.559	0.84146			27.994	0.72863	3.55754	0.35548
						29.079	0.83671	4.37776	0.50093	29.079	0.93923	4.37776	0.72005			29.075	0.91709	4.37732	0.74277	29.616	0.9593	3.59145	0.88882			28.262	0.8688	4.376	0.58326	29.075	0.94539	3.59078	0.85521			29.075	0.89083	29.075	0.89083	29.075	0.90794	3.59078	0.84217			28.261	0.72538	3.58931	0.35696
						29.347	0.83073	4.41756	0.50274	29.347	0.95596	4.41756	0.7216			29.341	0.89482	4.41711	0.74402	29.883	0.95915	3.62324	0.88943			28.529	0.83823	4.41578	0.58491	29.342	0.95454	3.62255	0.85587			29.341	0.8692	29.341	0.8692	29.342	0.91079	3.62255	0.84288			28.527	0.73607	3.62107	0.35843
						29.613	0.82544	4.45735	0.50453	29.613	0.92495	4.45735	0.72314			29.609	0.92704	4.4569	0.74524	30.149	0.97255	3.65502	0.89003			28.796	0.86316	4.45556	0.58655	29.609	0.93348	3.65433	0.85653			29.609	0.9005	29.609	0.9005	29.609	0.91645	3.65433	0.84357			28.794	0.72581	3.65283	0.3599
						29.881	0.83364	4.49715	0.50631	29.881	0.93998	4.49715	0.72467			29.876	0.92285	4.4967	0.74646	30.416	0.98831	3.6868	0.89062			29.062	0.83142	4.49534	0.58817	29.876	0.9261	3.68611	0.85717			29.876	0.89643	29.876	0.89643	29.876	0.927	3.68611	0.84425			29.062	0.7292	3.6846	0.36136
						30.148	0.8299	4.516	0.50715	30.148	0.93069	4.516	0.72538			30.143	0.90181	4.512	0.74692	30.684	0.93779	3.71859	0.8912			29.329	0.83477	4.509	0.58873	30.143	0.95438	3.71788	0.85781			30.143	0.87598	30.143	0.87598	30.143	0.91565	3.71788	0.84493			29.329	0.73309	3.71636	0.36281
						30.414	0.84261	4.53695	0.50808	30.414	0.9262	4.53695	0.72617			30.41	0.88704	4.53649	0.74766	30.951	0.97182	3.72	0.89122			29.596	0.84171	4.53512	0.58978	30.41	0.92683	3.721	0.85787			30.41	0.86164	30.41	0.86164	30.41	0.92873	3.721	0.845			29.596	0.74231	3.72	0.36297
						30.682	0.83233	4.57675	0.50983	30.682	0.94195	4.57675	0.72766			30.677	0.90937	4.57629	0.74884	31.218	0.95863	3.75037	0.89177			29.863	0.84941	4.5749	0.59137	30.677	0.95032	3.74966	0.85843			30.677	0.88333	30.677	0.88333	30.677	0.92502	3.74966	0.8456			29.863	0.73904	3.74812	0.36425
						30.949	0.82231	4.61654	0.51157	30.949	0.93782	4.61654	0.72913			30.944	0.92242	4.61608	0.75001	31.485	0.9729	3.78215	0.89233			30.13	0.85184	4.61469	0.59296	30.944	0.9339	3.78144	0.85905			30.944	0.89601	30.944	0.89601	30.944	0.94032	3.78144	0.84626			30.129	0.73856	3.77989	0.36569
						31.216	0.81907	4.65634	0.5133	31.216	0.94288	4.65634	0.73059			31.211	0.9399	4.65587	0.75117	31.751	0.95019	3.81393	0.89289			30.397	0.85705	4.65447	0.59452	31.211	0.94961	3.81321	0.85967			31.211	0.91299	31.211	0.91299	31.211	0.90301	3.81321	0.84691			30.397	0.73788	3.81165	0.36711
						31.482	0.83145	4.69614	0.51501	31.482	0.93812	4.69614	0.73203			31.478	0.90518	4.69567	0.75231			3.84572	0.89344			30.664	0.82704	4.69425	0.59607	31.478	0.94333	3.84499	0.86027			31.478	0.87926	31.478	0.87926	31.478	0.90849	3.84499	0.84755			30.664	0.73596	3.84342	0.36853
						31.75	0.84656	4.73594	0.51671	31.75	0.93962	4.73594	0.73346			31.744	0.91279	4.73546	0.75344			3.8775	0.89398			30.931	0.86305	4.73403	0.59761	31.745	0.94021	3.87677	0.86087			31.744	0.88666	31.744	0.88666	31.745	0.92525	3.87677	0.84818			30.931	0.73929	3.87518	0.36995
						32.017	0.83176	4.77574	0.5184	32.017	0.92725	4.77574	0.73487			32.012	0.90559	4.77526	0.75455			3.90928	0.89452			31.198	0.8654	4.772	0.59907	32.012		3.90854	0.86146			32.012	0.87966	32.012	0.87966	32.012		3.90854	0.84881			31.198	0.7499	3.90694	0.37135
						32.284	0.82743	4.782	0.51866	32.284	0.93855	4.782	0.73509			32.279	0.87567	4.778	0.75463			3.94107	0.89505			31.465	0.86926	4.77381	0.59914	32.279		3.94032	0.86204			32.279	0.8506	32.279	0.8506	32.279		3.94032	0.84943			31.465	0.74577	3.93871	0.37275
						32.55	0.8446	4.81553	0.52007	32.55	0.93716	4.81553	0.73626			32.546	0.92514	4.81505	0.75566			3.97285	0.89557			31.732	0.84752	4.8136	0.60065	32.546		3.9721	0.86262			32.546	0.89865	32.546	0.89865	32.546		3.9721	0.85004			31.732	0.74085	3.97047	0.37414
						32.817	0.84036	4.85533	0.52173	32.817	0.93117	4.85533	0.73764			32.813	0.94173	4.85484	0.75675			3.985	0.89577			31.999	0.8684	4.85338	0.60215	32.813		3.984	0.86284			32.813	0.91476	32.813	0.91476	32.813		3.984	0.85027			31.998		3.983	0.37469
						33.083	0.84007	4.89513	0.52338	33.083	0.95126	4.89513	0.73901			33.08	0.91423	4.89464	0.75782			4.00463	0.89609			32.266	0.85614	4.89316	0.60363	33.08		4.00387	0.86319			33.08	0.88806	33.08	0.88806	33.08		4.00387	0.85065			32.266		4.00223	0.37552
						33.351	0.8402	4.93493	0.52501	33.351	0.94705	4.93493	0.74036			33.347	0.91752	4.93443	0.75889			4.03641	0.89659			32.533	0.86781	4.93294	0.60511	33.347		4.03565	0.86376			33.347	0.89125	33.347	0.89125	33.347		4.03565	0.85124			32.533		4.034	0.3769
						33.618	0.83298	4.97472	0.52663	33.618	0.94839	4.97472	0.7417			33.614	0.89455	4.97422	0.75994			4.0682	0.8971			32.8	0.83901	4.97272	0.60657	33.614		4.06743	0.86431			33.614	0.86893	33.614	0.86893	33.614		4.06743	0.85183			32.799		4.06576	0.37827
						33.884	0.8301	5.01452	0.52824	33.884	0.93145	5.01452	0.74302			33.881	0.91301	5.01402	0.76099			4.09998	0.89759			33.067	0.8738	5.0125	0.60801	33.881		4.0992	0.86486			33.881	0.88687	33.881	0.88687	33.881		4.0992	0.85242			33.066		4.09753	0.37963
						34.151	0.83606	5.05	0.52967	34.151	0.9444	5.05	0.74419			34.148	0.9516	5.045	0.76179			4.13176	0.89808			33.334	0.90111	5.035	0.60883	34.148		4.13098	0.86541			34.148	0.92435	34.148	0.92435	34.148		4.13098	0.85299			33.333		4.12929	0.38098
						34.418	0.83519	5.05432	0.52984	34.418	0.93506	5.05432	0.74433			34.415	0.9092	5.05381	0.76202			4.16354	0.89856			33.601	0.85368	5.05229	0.60945	34.415		4.16276	0.86594			34.415	0.88317	34.415	0.88317	34.415		4.16276	0.85356			33.601		4.16105	0.38233
						34.685	0.8434	5.09412	0.53142	34.685	0.95642	5.09412	0.74562			34.682	0.88111	5.09361	0.76304			4.19533	0.89904			33.868	0.88426	5.09207	0.61087	34.682		4.19453	0.86648			34.682	0.85588	34.682	0.85588	34.682		4.19453	0.85413			33.868		4.19282	0.38367
						34.953	0.83534	5.13392	0.533	34.953	0.94534	5.13392	0.74691			34.949	0.92152	5.1334	0.76404			4.22711	0.89951			34.135	0.88169	5.13185	0.61228	34.949		4.22631	0.867			34.949	0.89513	34.949	0.89513	34.949		4.22631	0.85468			34.135		4.22458	0.385
						35.22	0.84685	5.17371	0.53456	35.22	0.93291	5.17371	0.74818			35.215	0.90678	5.17319	0.76504			4.253	0.89989			34.402	0.85041	5.17163	0.61368	35.216		4.247	0.86734			35.215	0.88082	35.215	0.88082	35.216		4.247	0.85504			34.401		4.246	0.3859
						35.486	0.83776	5.21351	0.53611	35.486	0.95374	5.21351	0.74943			35.483	0.93574	5.21299	0.76603			4.25889	0.89998			34.668	0.8717	5.21141	0.61507	35.483		4.25809	0.86752			35.483	0.90895	35.483	0.90895	35.483		4.25809	0.85523			34.668		4.25634	0.38633
						35.753	0.84749	5.25331	0.53765	35.753	0.94884	5.25331	0.75068			35.749	0.90507	5.25278	0.767			4.29068	0.90043			34.936	0.86286	5.2512	0.61644	35.75		4.28986	0.86804			35.749	0.87915	35.749	0.87915	35.75		4.28986	0.85578			34.936		4.28811	0.38765
						36.02	0.84348	5.29311	0.53918	36.02	0.92988	5.29311	0.75191			36.017	0.92272	5.29257	0.76797			4.32246	0.90089			35.203	0.87799	5.29098	0.61781	36.017		4.32164	0.86854			36.017	0.8963	36.017	0.8963	36.017		4.32164	0.85631			35.202		4.31987	0.38896
						36.288	0.83227	5.317	0.54009	36.288	0.9362	5.317	0.75264			36.284	0.90678	5.312	0.76843			4.35424	0.90134			35.47	0.86794	5.3	0.61812	36.284		4.35342	0.86905			36.284	0.88082	36.284	0.88082	36.284		4.35342	0.85684			35.469		4.35164	0.39027
						36.555	0.84564	5.3329	0.54069	36.555	0.94408	5.3329	0.75313			36.551	0.90259	5.33237	0.76892			4.38602	0.90178			35.737	0.89014	5.33076	0.61916			4.3852	0.86954			36.551	0.87675	36.551	0.87675			4.3852	0.85737			35.736		4.3834	0.39157
						36.821	0.85479	5.3727	0.5422	36.821	0.94753	5.3727	0.75433			36.818	0.91799	5.37216	0.76986			4.41781	0.90222			36.004	0.87988	5.37054	0.6205			4.41697	0.87004			36.818	0.8917	36.818	0.8917			4.41697	0.85789			36.004		4.41516	0.39287
						37.089	0.8429	5.4125	0.54369	37.089	0.96788	5.4125	0.75553			37.085	0.91021	5.41196	0.7708			4.44959	0.90265			36.271	0.84776	5.41032	0.62183			4.44875	0.87052			37.085	0.88415	37.085	0.88415			4.44875	0.8584			36.27		4.44693	0.39415
						37.356	0.83487	5.4523	0.54517	37.356	0.95184	5.4523	0.75671			37.352	0.9222	5.45175	0.77172			4.48137	0.90308			36.538	0.87648	5.4501	0.62315			4.48053	0.871			37.352	0.89579	37.352	0.89579			4.48053	0.85891			36.537		4.47869	0.39543
						37.623	0.85309	5.4921	0.54665	37.623	0.95222	5.4921	0.75788			37.619	0.89914	5.49154	0.77264			4.51316	0.9035			36.805	0.86821	5.48989	0.62446			4.512	0.87147			37.619	0.8734	37.619	0.8734			4.512	0.85941			36.804		4.509	0.39665
						37.89	0.8511	5.53189	0.54811	37.89	0.95026	5.53189	0.75904			37.886	0.92198	5.53134	0.77354			4.52	0.90359			37.072	0.85446	5.52967	0.62576			4.5123	0.87148			37.886	0.89558	37.886	0.89558			4.5123	0.85941			37.071		4.51045	0.39671
						38.156	0.84037	5.57169	0.54956	38.156	0.94221	5.57169	0.76019			38.153	0.89797	5.57113	0.77444			4.54494	0.90392			37.339	0.88869	5.568	0.627			4.54408	0.87195			38.153	0.87226	38.153	0.87226			4.54408	0.85991					4.54222	0.39797
						38.424	0.85062	5.583	0.54997	38.424	0.94625	5.583	0.76052			38.42	0.89688	5.579	0.77461			4.57672	0.90433			37.606	0.88731	5.56945	0.62705			4.57586	0.87242			38.42	0.8712	38.42	0.8712			4.57586	0.8604					4.57398	0.39924
						38.691	0.84937	5.61149	0.551	38.691	0.9387	5.61149	0.76133			38.687	0.89539	5.61092	0.77532			4.6085	0.90474			37.873	0.86686	5.60923	0.62833			4.60763	0.87288			38.687	0.86975	38.687	0.86975			4.60763	0.86089					4.60575	0.40049
						38.958	0.84145	5.65129	0.55243	38.958	0.95103	5.65129	0.76246			38.954	0.8924	5.65072	0.7762			4.64029	0.90514			38.14	0.86197	5.64901	0.6296			4.63941	0.87333			38.954	0.86684	38.954	0.86684			4.63941	0.86137					4.63751	0.40174
						39.225	0.86281	5.69109	0.55385	39.225	0.93655	5.69109	0.76357			39.221	0.92095	5.69051	0.77707			4.67207	0.90554			38.407	0.90027	5.68879	0.63085			4.67119	0.87378			39.221	0.89458	39.221	0.89458			4.67119	0.86184					4.66927	0.40298
						39.492	0.84875	5.73088	0.55526	39.492	0.94727	5.73088	0.76468			39.488	0.89484	5.73031	0.77793			4.70385	0.90593			38.674	0.86219	5.72858	0.6321			4.70296	0.87423			39.488	0.86922	39.488	0.86922			4.70296	0.86232					4.70104	0.40422
						39.758	0.84741	5.77068	0.55666	39.758	0.9488	5.77068	0.76577			39.754	0.92769	5.7701	0.77878			4.73563	0.90632			38.941	0.84663	5.76836	0.63334			4.73474	0.87467			39.754	0.90113	39.754	0.90113			4.73474	0.86278					4.7328	0.40545
								5.81048	0.55805			5.81048	0.76686					5.80989	0.77962			4.76742	0.90671			39.208	0.8875	5.80814	0.63457			4.76652	0.87511			40.022		40.022				4.76652	0.86324					4.76456	0.40667
								5.85	0.55942			5.85	0.76792					5.846	0.78038			4.786	0.90693			39.475	0.87156	5.835	0.63539			4.778	0.87527			40.289		40.289				4.778	0.86341					4.772	0.40696
								5.85028	0.55943			5.85028	0.76793					5.84969	0.78045			4.7992	0.90709			39.742	0.86078	5.84792	0.63579			4.79829	0.87554			40.556		40.556				4.79829	0.8637					4.79633	0.40789
								5.89007	0.5608			5.89007	0.769					5.88948	0.78128			4.83098	0.90746			40.009		5.8877	0.63699			4.83007	0.87597			40.823		40.823				4.83007	0.86415					4.82809	0.40911
								5.92987	0.56216			5.92987	0.77005					5.92928	0.7821			4.86277	0.90783			40.276		5.92749	0.63819			4.86185	0.87639			41.089		41.089				4.86185	0.8646					4.85986	0.41031
								5.96967	0.56351			5.96967	0.77109					5.96907	0.78291			4.89455	0.9082			40.543		5.96727	0.63938			4.89362	0.87681			41.357		41.357				4.89362	0.86504					4.89162	0.41151
								6.00947	0.56486			6.00947	0.77213					6.00886	0.78371			4.92633	0.90857			40.81		6.00705	0.64056			4.9254	0.87723			41.624		41.624				4.9254	0.86548					4.92338	0.41271
								6.04927	0.56619			6.04927	0.77316					6.04866	0.7845			4.95811	0.90893			41.077		6.04683	0.64174			4.95718	0.87764			41.891		41.891				4.95718	0.86591					4.95515	0.4139
								6.08906	0.56751			6.08906	0.77417					6.08845	0.78529			4.9899	0.90928			41.344		6.08661	0.6429			4.98895	0.87805			42.158		42.158				4.98895	0.86634					4.98691	0.41508
								6.118	0.56847			6.118	0.7749					6.113	0.78577			5.02168	0.90964			41.611		6.102	0.64335			5.02073	0.87845			42.425		42.425				5.02073	0.86676					5.01867	0.41626
								6.12886	0.56883			6.12886	0.77518					6.12824	0.78606			5.053	0.90998			41.878		6.12639	0.64405			5.045	0.87876			42.692		42.692				5.045	0.86708					5.035	0.41686
								6.16866	0.57013			6.16866	0.77618					6.16804	0.78683			5.05346	0.90999			42.145		6.16618	0.6452			5.05251	0.87885			42.959		42.959				5.05251	0.86718					5.05044	0.41743
								6.20846	0.57143			6.20846	0.77716					6.20783	0.7876			5.08525	0.91033			42.412		6.20596	0.64633			5.08428	0.87925			43.226		43.226				5.08428	0.8676					5.0822	0.4186
								6.24825	0.57272			6.24825	0.77814					6.24763	0.78835			5.11703	0.91067			42.679		6.24574	0.64746			5.11606	0.87964			43.493		43.493				5.11606	0.86801					5.11397	0.41976
								6.28805	0.574			6.28805	0.77912					6.28742	0.7891			5.14881	0.91101			42.946		6.28552	0.64858			5.14784	0.88002			43.759		43.759				5.14784	0.86842					5.14573	0.42091
								6.32785	0.57527			6.32785	0.78008					6.32721	0.78984			5.18059	0.91134			43.213		6.3253	0.64969			5.17961	0.88041			44.027		44.027				5.17961	0.86882					5.17749	0.42206
								6.36765	0.57653			6.36765	0.78103					6.36701	0.79058			5.21238	0.91167			43.48		6.36509	0.65079			5.21139	0.88079			44.293		44.293				5.21139	0.86922					5.20926	0.42321
								6.384	0.57705			6.384	0.78142					6.38	0.79082			5.24416	0.912			43.747		6.368	0.65087			5.24317	0.88116									5.24317	0.86961					5.24102	0.42435
								6.40745	0.57779			6.40745	0.78198					6.4068	0.79131			5.27594	0.91233			44.014		6.40487	0.65189			5.27494	0.88154									5.27494	0.87001					5.27278	0.42548
								6.44724	0.57903			6.44724	0.78292					6.44659	0.79203			5.30772	0.91265			44.281		6.44465	0.65297			5.30672	0.88191									5.30672	0.87039					5.3	0.42645
								6.48704	0.58027			6.48704	0.78384					6.48639	0.79274			5.319	0.91276			44.548		6.48443	0.65405			5.312	0.88197									5.312	0.87046					5.30455	0.42661
								6.52684	0.5815			6.52684	0.78477					6.52618	0.79345			5.33951	0.91296			44.815		6.52421	0.65512			5.3385	0.88227									5.3385	0.87078					5.33631	0.42773
								6.56664	0.58272			6.56664	0.78568					6.56598	0.79415			5.37129	0.91328			45.082		6.56399	0.65619			5.37028	0.88264									5.37028	0.87116					5.36808	0.42885
								6.60643	0.58393			6.60643	0.78658					6.60577	0.79484			5.40307	0.91359					6.60378	0.65724			5.40205	0.88299									5.40205	0.87154					5.39984	0.42996
								6.64623	0.58514			6.64623	0.78748					6.64556	0.79553			5.43486	0.9139					6.635	0.65806			5.43383	0.88335									5.43383	0.87191					5.4316	0.43107
								6.651	0.58528			6.651	0.78759					6.646	0.79554			5.46664	0.9142					6.64356	0.65829			5.46561	0.8837									5.46561	0.87228					5.46337	0.43217
								6.68603	0.58633			6.68603	0.78837					6.68536	0.79621			5.49842	0.9145					6.68334	0.65933			5.49738	0.88405									5.49738	0.87265					5.49513	0.43327
								6.72583	0.58752			6.72583	0.78925					6.72515	0.79689			5.5302	0.9148					6.72312	0.66036			5.52916	0.8844									5.52916	0.87301					5.52689	0.43436
								6.76563	0.5887			6.76563	0.79013					6.76494	0.79756			5.56199	0.9151					6.7629	0.66138			5.56094	0.88474									5.56094	0.87337					5.55866	0.43545
								6.80542	0.58988			6.80542	0.791					6.80474	0.79822			5.585	0.91531					6.80268	0.6624			5.579	0.88493									5.579	0.87357					5.567	0.43573
								6.84522	0.59104			6.84522	0.79186					6.84453	0.79888			5.59377	0.91539					6.84247	0.66341			5.59271	0.88508									5.59271	0.87372					5.59042	0.43653
								6.88502	0.5922			6.88502	0.79271					6.88433	0.79953			5.62555	0.91568					6.88225	0.66441			5.62449	0.88542									5.62449	0.87408					5.62219	0.4376
								6.919	0.59319			6.919	0.79343					6.914	0.80002			5.65734	0.91597					6.902	0.66491			5.65627	0.88575									5.65627	0.87443					5.65395	0.43868
								6.92482	0.59335			6.92482	0.79355					6.92412	0.80018			5.68912	0.91625					6.92203	0.66541			5.68804	0.88608									5.68804	0.87477					5.68571	0.43974
								6.96461	0.5945			6.96461	0.79439					6.96391	0.80082			5.7209	0.91653					6.96181	0.6664			5.71982	0.88641									5.71982	0.87512					5.71748	0.4408
								7.00441	0.59563			7.00441	0.79522					7.00371	0.80146			5.75268	0.91681					7.00159	0.66738			5.7516	0.88673									5.7516	0.87546					5.74924	0.44186
								7.04421	0.59676			7.04421	0.79605					7.0435	0.80209			5.78447	0.91709					7.04138	0.66835			5.78337	0.88706									5.78337	0.87579					5.78101	0.44291
								7.08401	0.59789			7.08401	0.79687					7.0833	0.80271			5.81625	0.91736					7.08116	0.66932			5.81515	0.88737									5.81515	0.87613					5.81277	0.44396
								7.12381	0.599			7.12381	0.79768					7.12309	0.80333			5.84803	0.91763					7.12094	0.67028			5.846	0.88768									5.846	0.87645					5.834	0.44466
								7.1636	0.60011			7.1636	0.79848					7.16288	0.80394			5.852	0.91767					7.16072	0.67124			5.84693	0.88769									5.84693	0.87646					5.84453	0.445
								7.186	0.60073			7.186	0.79893					7.181	0.80422			5.87981	0.9179					7.169	0.67143			5.8787	0.888									5.8787	0.87679					5.8763	0.44604
								7.2034	0.60121			7.2034	0.79928					7.20268	0.80455			5.9116	0.91817					7.2005	0.67218			5.91048	0.88831									5.91048	0.87711					5.90806	0.44708
								7.2432	0.6023			7.2432	0.80007					7.24247	0.80515			5.94338	0.91843					7.24028	0.67312			5.94226	0.88862									5.94226	0.87744					5.93982	0.4481
								7.283	0.60339			7.283	0.80086					7.28226	0.80575			5.97516	0.91869					7.28007	0.67406			5.97403	0.88893									5.97403	0.87776					5.97159	0.44913
								7.32279	0.60447			7.32279	0.80164					7.32206	0.80634			6.00695	0.91895					7.31985	0.67499			6.00581	0.88923									6.00581	0.87807					6.00335	0.45015
								7.36259	0.60555			7.36259	0.80241					7.36185	0.80693			6.03873	0.91921					7.35963	0.67591			6.03759	0.88953									6.03759	0.87839					6.03512	0.45116
								7.40239	0.60661			7.40239	0.80318					7.40165	0.80751			6.07051	0.91946					7.39941	0.67683			6.06936	0.88983									6.06936	0.8787					6.06688	0.45217
								7.44219	0.60767			7.44219	0.80394					7.44144	0.80809			6.10229	0.91971					7.436	0.67766			6.10114	0.89012									6.10114	0.87901					6.09864	0.45318
								7.453	0.60796			7.453	0.80415					7.448	0.80819			6.12	0.91985					7.43919	0.67774			6.113	0.89023									6.113	0.87912					6.101	0.45325
								7.48199	0.60873			7.48199	0.80469					7.48123	0.80867			6.13408	0.91996					7.47897	0.67864			6.13292	0.89042									6.13292	0.87931					6.13041	0.45418
								7.52178	0.60978			7.52178	0.80544					7.52103	0.80923			6.16586	0.92021					7.51876	0.67954			6.16469	0.89071									6.16469	0.87962					6.16217	0.45518
								7.56158	0.61082			7.56158	0.80619					7.56082	0.8098			6.19764	0.92046					7.55854	0.68043			6.19647	0.89099									6.19647	0.87992					6.19393	0.45617
								7.60138	0.61185			7.60138	0.80692					7.60061	0.81036			6.22943	0.9207					7.59832	0.68131			6.22825	0.89128									6.22825	0.88021					6.2257	0.45716
								7.64118	0.61288			7.64118	0.80766					7.64041	0.81091			6.26121	0.92094					7.6381	0.68219			6.26003	0.89156									6.26003	0.88051					6.25746	0.45814
								7.68097	0.6139			7.68097	0.80838					7.6802	0.81146			6.29299	0.92118					7.67788	0.68306			6.2918	0.89184									6.2918	0.8808					6.28923	0.45912
								7.719	0.61487			7.719	0.80907					7.714	0.81192			6.32477	0.92141					7.703	0.68361			6.32358	0.89212									6.32358	0.88109					6.32099	0.4601
								7.72077	0.61492			7.72077	0.8091					7.72	0.81201			6.35656	0.92165					7.71767	0.68393			6.35536	0.8924									6.35536	0.88138					6.35275	0.46107
								7.76057	0.61593			7.76057	0.80982					7.75979	0.81255			6.387	0.92187					7.75745	0.68479			6.38	0.89261									6.38	0.8816					6.367	0.4615
								7.80037	0.61693			7.80037	0.81053					7.79958	0.81308			6.38834	0.92188					7.79723	0.68565			6.38713	0.89267									6.38713	0.88167					6.38452	0.46203
								7.84017	0.61793			7.84017	0.81123					7.83938	0.81362			6.42012	0.92211					7.83701	0.6865			6.41891	0.89294									6.41891	0.88195					6.41628	0.463
								7.87996	0.61892			7.87996	0.81193					7.87917	0.81414			6.4519	0.92234					7.87679	0.68735			6.45069	0.89321									6.45069	0.88223					6.44804	0.46396
								7.91976	0.61991			7.91976	0.81262					7.91896	0.81467			6.48369	0.92257					7.91657	0.68819			6.48246	0.89348									6.48246	0.88251					6.47981	0.46491
								7.95956	0.62089			7.95956	0.81331					7.95876	0.81519			6.51547	0.92279					7.95636	0.68902			6.51424	0.89374									6.51424	0.88279					6.51157	0.46586
								7.986	0.62154			7.986	0.81376					7.982	0.81549			6.54725	0.92301					7.97	0.68931			6.54602	0.89401									6.54602	0.88306					6.54334	0.46681
								7.99936	0.62186			7.99936	0.81399					7.99855	0.8157			6.57904	0.92323					7.99614	0.68985			6.57779	0.89427									6.57779	0.88334					6.5751	0.46775
								8.03916	0.62283			8.03916	0.81467					8.03835	0.81622			6.61082	0.92345					8.03592	0.69067			6.60957	0.89453									6.60957	0.88361					6.60686	0.46869
								8.07895	0.6238			8.07895	0.81534					8.07814	0.81672			6.6426	0.92367					8.0757	0.69149			6.64135	0.89478									6.64135	0.88387					6.634	0.46948
								8.11875	0.62475			8.11875	0.81601					8.11793	0.81723			6.654	0.92375					8.11548	0.6923			6.647	0.89483									6.647	0.88392					6.63863	0.46962
								8.15855	0.62571			8.15855	0.81667					8.15773	0.81773			6.67438	0.92388					8.15527	0.69311			6.67312	0.89504									6.67312	0.88414					6.67039	0.47055
								8.19835	0.62665			8.19835	0.81733					8.19752	0.81822			6.70617	0.9241					8.19505	0.69391			6.7049	0.89529									6.7049	0.8844					6.70215	0.47147
								8.23814	0.62759			8.23814	0.81799					8.23732	0.81872			6.73795	0.92431					8.23483	0.69471			6.73668	0.89554									6.73668	0.88466					6.73392	0.4724
								8.254	0.62797			8.254	0.81824					8.249	0.81886			6.76973	0.92452					8.237	0.69475			6.76845	0.89579									6.76845	0.88492					6.76568	0.47331
								8.27794	0.62853			8.27794	0.81863					8.27711	0.8192			6.80152	0.92473					8.27461	0.6955			6.80023	0.89603									6.80023	0.88518					6.79745	0.47423
								8.31774	0.62946			8.31774	0.81928					8.3169	0.81969			6.8333	0.92493					8.31439	0.69629			6.83201	0.89628									6.83201	0.88544					6.82921	0.47514
								8.35754	0.63038			8.35754	0.81992					8.3567	0.82017			6.86508	0.92514					8.35417	0.69707			6.86378	0.89652									6.86378	0.88569					6.86097	0.47605
								8.39734	0.6313			8.39734	0.82055					8.39649	0.82065			6.89686	0.92534					8.39396	0.69785			6.89556	0.89676									6.89556	0.88594					6.89274	0.47695
								8.43713	0.63222			8.43713	0.82118					8.43628	0.82112			6.921	0.92549					8.43374	0.69862			6.914	0.8969									6.914	0.88609					6.902	0.47721
								8.47693	0.63313			8.47693	0.82181					8.47608	0.82159			6.92865	0.92554					8.47352	0.69939			6.92734	0.897									6.92734	0.88619					6.9245	0.47785
								8.51673	0.63403			8.51673	0.82243					8.515	0.82205			6.96043	0.92574					8.504	0.69998			6.95911	0.89724									6.95911	0.88644					6.95626	0.47874
								8.521	0.63413			8.521	0.82249					8.51587	0.82206			6.99221	0.92594					8.5133	0.70015			6.99089	0.89748									6.99089	0.88668					6.98803	0.47963
								8.55653	0.63493			8.55653	0.82304					8.55567	0.82252			7.02399	0.92614					8.55308	0.70091			7.02267	0.89771									7.02267	0.88693					7.01979	0.48052
								8.59632	0.63582			8.59632	0.82366					8.59546	0.82298			7.05578	0.92633					8.59286	0.70167			7.05444	0.89794									7.05444	0.88717					7.05156	0.4814
								8.63612	0.63671			8.63612	0.82426					8.63525	0.82344			7.08756	0.92652					8.63265	0.70241			7.08622	0.89817									7.08622	0.88741					7.08332	0.48228
								8.67592	0.6376			8.67592	0.82487					8.67505	0.82389			7.11934	0.92672					8.67243	0.70316			7.118	0.8984									7.118	0.88765					7.11508	0.48316
								8.71572	0.63847			8.71572	0.82547					8.71484	0.82434			7.15113	0.92691					8.71221	0.7039			7.14977	0.89863									7.14977	0.88788					7.14685	0.48403
								8.75552	0.63935			8.75552	0.82606					8.75463	0.82478			7.18291	0.92709					8.75199	0.70463			7.181	0.89885									7.181	0.88811					7.169	0.48464
								8.788	0.64006			8.788	0.82654					8.783	0.8251			7.188	0.92712					8.771	0.70498			7.18155	0.89885									7.18155	0.88812					7.17861	0.4849
								8.79531	0.64022			8.79531	0.82665					8.79443	0.82523			7.21469	0.92728					8.79177	0.70536			7.21333	0.89908									7.21333	0.88835					7.21037	0.48577
								8.83511	0.64108			8.83511	0.82724					8.83422	0.82567			7.24647	0.92747					8.83156	0.70609			7.24511	0.8993									7.24511	0.88858					7.24214	0.48663
								8.87491	0.64194			8.87491	0.82782					8.87402	0.8261			7.27826	0.92765					8.87134	0.70681			7.27688	0.89952									7.27688	0.88881					7.2739	0.48749
								8.91471	0.64279			8.91471	0.8284					8.91381	0.82654			7.31004	0.92783					8.91112	0.70753			7.30866	0.89974									7.30866	0.88904					7.30567	0.48834
								8.9545	0.64364			8.9545	0.82898					8.9536	0.82697			7.34182	0.92802					8.9509	0.70824			7.34044	0.89995									7.34044	0.88927					7.33743	0.48919
								8.9943	0.64449			8.9943	0.82955					8.9934	0.82739			7.37361	0.9282					8.99068	0.70895			7.37221	0.90017									7.37221	0.88949					7.36919	0.49004
								9.0341	0.64533			9.0341	0.83011					9.03319	0.82782			7.40539	0.92837					9.03046	0.70966			7.40399	0.90038									7.40399	0.88971					7.40096	0.49089
								9.055	0.64577			9.055	0.83041					9.05	0.828			7.43717	0.92855					9.038	0.70979			7.43577	0.9006									7.43577	0.88993					7.43272	0.49173
								9.0739	0.64616			9.0739	0.83068					9.07298	0.82824			7.454	0.92865					9.07025	0.71036			7.447	0.90067									7.447	0.89001					7.436	0.49181
								9.1137	0.647			9.1137	0.83124					9.11278	0.82866			7.46895	0.92873					9.11003	0.71105			7.46754	0.90081									7.46754	0.89015					7.46448	0.49257
								9.15349	0.64782			9.15349	0.83179					9.15257	0.82907			7.50074	0.9289					9.14981	0.71175			7.49932	0.90102									7.49932	0.89037					7.49625	0.4934
								9.19329	0.64864			9.19329	0.83234					9.19237	0.82948			7.53252	0.92908					9.18959	0.71244			7.5311	0.90122									7.5311	0.89059					7.52801	0.49423
								9.23309	0.64946			9.23309	0.83289					9.23216	0.82989			7.5643	0.92925					9.22937	0.71312			7.56287	0.90143									7.56287	0.8908					7.55978	0.49506
								9.27289	0.65028			9.27289	0.83344					9.27195	0.8303			7.59609	0.92942					9.26916	0.7138			7.59465	0.90164									7.59465	0.89101					7.59154	0.49588
								9.31268	0.65108			9.31268	0.83398					9.31175	0.8307			7.62787	0.92959					9.305	0.71441			7.62643	0.90184									7.62643	0.89123					7.6233	0.4967
								9.322	0.65127			9.322	0.8341					9.317	0.83076			7.65965	0.92976					9.30894	0.71448			7.6582	0.90204									7.6582	0.89144					7.65507	0.49752
								9.35248	0.65189			9.35248	0.83451					9.35154	0.8311			7.69143	0.92992					9.34872	0.71515			7.68998	0.90224									7.68998	0.89165					7.68683	0.49833
								9.39228	0.65269			9.39228	0.83505					9.39134	0.8315			7.721	0.93008					9.3885	0.71582			7.715	0.9024									7.715	0.89181					7.702	0.49872
								9.43208	0.65349			9.43208	0.83558					9.43113	0.8319			7.72322	0.93009					9.42828	0.71648			7.72176	0.90244									7.72176	0.89185					7.71859	0.49915
								9.47188	0.65428			9.47188	0.8361					9.47092	0.83229			7.755	0.93025					9.46806	0.71714			7.75353	0.90264									7.75353	0.89206					7.75036	0.49995
								9.51167	0.65507			9.51167	0.83663					9.51072	0.83268			7.78678	0.93042					9.50785	0.7178			7.78531	0.90284									7.78531	0.89226					7.78212	0.50076
								9.55147	0.65585			9.55147	0.83715					9.55051	0.83307			7.81856	0.93058					9.54763	0.71845			7.81709	0.90303									7.81709	0.89247					7.81389	0.50156
								9.588	0.65656			9.588	0.83762					9.584	0.83339			7.85035	0.93074					9.572	0.71885			7.84886	0.90322									7.84886	0.89267					7.84565	0.50236
								9.59127	0.65663			9.59127	0.83766					9.5903	0.83345			7.88213	0.9309					9.58741	0.7191			7.88064	0.90342									7.88064	0.89287					7.87741	0.50315
								9.63107	0.6574			9.63107	0.83818					9.6301	0.83383			7.91391	0.93106					9.62719	0.71975			7.91242	0.90361									7.91242	0.89307					7.90918	0.50394
								9.67086	0.65817			9.67086	0.83869					9.66989	0.83421			7.9457	0.93122					9.66697	0.72039			7.94419	0.9038									7.94419	0.89326					7.94094	0.50473
								9.71066	0.65894			9.71066	0.83919					9.70969	0.83459			7.97748	0.93137					9.70675	0.72103			7.97597	0.90399									7.97597	0.89346					7.968	0.5054
								9.75046	0.6597			9.75046	0.83969					9.74948	0.83496			7.989	0.93143					9.74654	0.72166			7.982	0.90402									7.982	0.8935					7.9727	0.50552
								9.79026	0.66046			9.79026	0.84019					9.78927	0.83534			8.00926	0.93153					9.78632	0.72229			8.00775	0.90417									8.00775	0.89365					8.00447	0.5063
								9.83006	0.66122			9.83006	0.84069					9.82907	0.83571			8.04104	0.93168					9.8261	0.72292			8.03952	0.90436									8.03952	0.89385					8.03623	0.50708
								9.855	0.66169			9.855	0.841					9.851	0.83591			8.07283	0.93184					9.839	0.72312			8.0713	0.90454									8.0713	0.89404					8.068	0.50786
								9.86985	0.66197			9.86985	0.84118					9.86886	0.83607			8.10461	0.93199					9.86588	0.72354			8.10308	0.90473									8.10308	0.89423					8.09976	0.50863
								9.90965	0.66272			9.90965	0.84168					9.90865	0.83644			8.13639	0.93214					9.90566	0.72416			8.13485	0.90491									8.13485	0.89442					8.13152	0.5094
								9.94945	0.66346			9.94945	0.84216					9.94845	0.8368			8.16818	0.93229					9.94545	0.72478			8.16663	0.90509									8.16663	0.89461					8.16329	0.51017
								9.98925	0.6642			9.98925	0.84265					9.98824	0.83716			8.19996	0.93244					9.98523	0.72539			8.19841	0.90527									8.19841	0.89479					8.19505	0.51093
								10.029	0.66494			10.029	0.84313					10.028	0.83752			8.23174	0.93258					10.025	0.726			8.23019	0.90545									8.23019	0.89498					8.22681	0.51169
								10.0688	0.66567			10.0688	0.84361					10.0678	0.83787			8.256	0.9327					10.0648	0.72661			8.249	0.90555									8.249	0.89509					8.236	0.51191
								10.1086	0.6664			10.1086	0.84408					10.1076	0.83822			8.26352	0.93273					10.1046	0.72721			8.26196	0.90563									8.26196	0.89516					8.25858	0.51245
								10.122	0.66664			10.122	0.84424					10.118	0.83831			8.29531	0.93288					10.106	0.72724			8.29374	0.9058									8.29374	0.89535					8.29034	0.51321
								10.1484	0.66712			10.1484	0.84455					10.1474	0.83857			8.32709	0.93302					10.1443	0.72781			8.32552	0.90598									8.32552	0.89553					8.32211	0.51396
								10.1882	0.66784			10.1882	0.84502					10.1872	0.83892			8.35887	0.93317					10.1841	0.72841			8.35729	0.90615									8.35729	0.89571					8.35387	0.51471
								10.228	0.66856			10.228	0.84549					10.227	0.83927			8.39065	0.93331					10.2239	0.729			8.38907	0.90633									8.38907	0.89589					8.38563	0.51546
								10.2678	0.66927			10.2678	0.84595					10.2668	0.83961			8.42244	0.93345					10.2637	0.72959			8.42085	0.9065									8.42085	0.89607					8.4174	0.5162
								10.3076	0.66998			10.3076	0.84641					10.3066	0.83995			8.45422	0.93359					10.3035	0.73018			8.45262	0.90667									8.45262	0.89624					8.44916	0.51694
								10.3474	0.67069			10.3474	0.84687					10.3464	0.84029			8.486	0.93373					10.3433	0.73076			8.4844	0.90684									8.4844	0.89642					8.48092	0.51768
								10.3872	0.67139			10.3872	0.84733					10.385	0.84062			8.51779	0.93387					10.373	0.7312			8.516	0.90701									8.516	0.89659					8.503	0.51819
								10.39	0.67144			10.39	0.84736					10.3862	0.84063			8.522	0.93389					10.3831	0.73135			8.51618	0.90701									8.51618	0.89659					8.51269	0.51842
								10.427	0.67209			10.427	0.84778					10.426	0.84096			8.54957	0.93401					10.4228	0.73192			8.54795	0.90717									8.54795	0.89677					8.54445	0.51915
								10.4668	0.67279			10.4668	0.84823					10.4658	0.84129			8.58135	0.93414					10.4626	0.7325			8.57973	0.90734									8.57973	0.89694					8.57622	0.51988
								10.5066	0.67348			10.5066	0.84867					10.5056	0.84163			8.61313	0.93428					10.5024	0.73307			8.61151	0.90751									8.61151	0.89711					8.60798	0.52061
								10.5464	0.67417			10.5464	0.84912					10.5454	0.84195			8.64492	0.93442					10.5422	0.73364			8.64328	0.90767									8.64328	0.89728					8.63974	0.52133
								10.5862	0.67486			10.5862	0.84956					10.5852	0.84228			8.6767	0.93455					10.582	0.7342			8.67506	0.90783									8.67506	0.89745					8.67151	0.52205
								10.626	0.67554			10.626	0.85					10.6249	0.8426			8.70848	0.93468					10.6217	0.73476			8.70684	0.908									8.70684	0.89762					8.70327	0.52277
								10.657	0.67607			10.657	0.85034					10.652	0.84282			8.74027	0.93482					10.64	0.73502			8.73861	0.90816									8.73861	0.89779					8.73504	0.52349
								10.6658	0.67622			10.6658	0.85043					10.6647	0.84293			8.77205	0.93495					10.6615	0.73532			8.77039	0.90832									8.77039	0.89795					8.7668	0.5242
								10.7056	0.67689			10.7056	0.85087					10.7045	0.84325			8.79	0.93502					10.7013	0.73588			8.783	0.90838									8.783	0.89802					8.77	0.52427
								10.7454	0.67756			10.7454	0.8513					10.7443	0.84357			8.80383	0.93508					10.7411	0.73643			8.80217	0.90848									8.80217	0.89812					8.79856	0.52491
								10.7852	0.67823			10.7852	0.85173					10.7841	0.84388			8.83561	0.93521					10.7809	0.73698			8.83394	0.90863									8.83394	0.89828					8.83033	0.52562
								10.825	0.6789			10.825	0.85215					10.8239	0.8442			8.8674	0.93534					10.8206	0.73753			8.86572	0.90879									8.86572	0.89844					8.86209	0.52633
								10.8648	0.67956			10.8648	0.85258					10.8637	0.84451			8.89918	0.93547					10.8604	0.73808			8.8975	0.90895									8.8975	0.89861					8.89385	0.52703
								10.9046	0.68022			10.9046	0.853					10.9035	0.84482			8.93096	0.93559					10.9002	0.73862			8.92927	0.9091									8.92927	0.89877					8.92562	0.52773
								10.923	0.68052			10.923	0.85319					10.919	0.84494			8.96274	0.93572					10.907	0.73871			8.96105	0.90926									8.96105	0.89893					8.95738	0.52843
								10.9444	0.68088			10.9444	0.85342					10.9433	0.84513			8.99453	0.93585					10.94	0.73916			8.99283	0.90941									8.99283	0.89909					8.98915	0.52912
								10.9842	0.68153			10.9842	0.85383					10.9831	0.84544			9.02631	0.93597					10.9798	0.73969			9.0246	0.90956									9.0246	0.89924					9.02091	0.52981
								11.024	0.68218			11.024	0.85424					11.0229	0.84574			9.057	0.93609					11.0196	0.74023			9.05	0.90968									9.05	0.89937					9.037	0.53016
								11.0638	0.68283			11.0638	0.85466					11.0627	0.84604			9.05809	0.93609					11.0593	0.74076			9.05638	0.90971									9.05638	0.8994					9.05267	0.5305
								11.1036	0.68347			11.1036	0.85506					11.1025	0.84634			9.08988	0.93622					11.0991	0.74128			9.08816	0.90986									9.08816	0.89956					9.08444	0.53119
								11.1434	0.68411			11.1434	0.85547					11.1423	0.84664			9.12166	0.93634					11.1389	0.74181			9.11993	0.91001									9.11993	0.89971					9.1162	0.53188
								11.1832	0.68475			11.1832	0.85587					11.1821	0.84694			9.15344	0.93646					11.174	0.74227			9.15171	0.91016									9.15171	0.89987					9.14796	0.53256
								11.19	0.68486			11.19	0.85594					11.186	0.84697			9.18522	0.93658					11.1787	0.74233			9.18349	0.91031									9.18349	0.90002					9.17973	0.53324
								11.223	0.68538			11.223	0.85628					11.2218	0.84724			9.21701	0.9367					11.2185	0.74285			9.21527	0.91046									9.21527	0.90017					9.21149	0.53392
								11.2628	0.68601			11.2628	0.85668					11.2616	0.84753			9.24879	0.93682					11.2582	0.74337			9.24704	0.9106									9.24704	0.90032					9.24326	0.53459
								11.3026	0.68664			11.3026	0.85707					11.3014	0.84782			9.28057	0.93694					11.298	0.74388			9.27882	0.91075									9.27882	0.90047					9.27502	0.53526
								11.3424	0.68727			11.3424	0.85747					11.3412	0.84812			9.31236	0.93706					11.3378	0.74439			9.3106	0.91089									9.3106	0.90062					9.304	0.53588
								11.3822	0.68789			11.3822	0.85786					11.381	0.8484			9.324	0.9371					11.3776	0.7449			9.317	0.91092									9.317	0.90065					9.30678	0.53594
								11.422	0.68851			11.422	0.85825					11.4208	0.84869			9.34414	0.93718					11.4174	0.74541			9.34237	0.91104									9.34237	0.90077					9.33855	0.5366
								11.458	0.68907			11.458	0.8586					11.453	0.84892			9.37592	0.93729					11.441	0.74571			9.37415	0.91118									9.37415	0.90092					9.37031	0.53727
								11.4618	0.68912			11.4618	0.85864					11.4606	0.84898			9.4077	0.93741					11.4572	0.74591			9.40593	0.91132									9.40593	0.90107					9.40207	0.53793
								11.5016	0.68974			11.5016	0.85902					11.5004	0.84926			9.43949	0.93753					11.4969	0.74641			9.4377	0.91146									9.4377	0.90121					9.43384	0.53859
								11.5414	0.69035			11.5414	0.85941					11.5402	0.84954			9.47127	0.93764					11.5367	0.74691			9.46948	0.9116									9.46948	0.90136					9.4656	0.53925
								11.5812	0.69096			11.5812	0.85979					11.58	0.84982			9.50305	0.93775					11.5765	0.74741			9.50126	0.91174									9.50126	0.9015					9.49737	0.53991
								11.621	0.69156			11.621	0.86017					11.6198	0.8501			9.53483	0.93787					11.6163	0.7479			9.53303	0.91188									9.53303	0.90165					9.52913	0.54056
								11.6608	0.69216			11.6608	0.86055					11.6596	0.85038			9.56662	0.93798					11.6561	0.7484			9.56481	0.91202									9.56481	0.90179					9.56089	0.54121
								11.7005	0.69276			11.7005	0.86092					11.6994	0.85066			9.591	0.93807					11.6958	0.74888			9.584	0.9121									9.584	0.90187					9.571	0.54142
								11.724	0.69311			11.724	0.86114					11.72	0.8508			9.5984	0.93809					11.708	0.74903			9.59659	0.91216									9.59659	0.90193					9.59266	0.54186
								11.7403	0.69336			11.7403	0.86129					11.7392	0.85093			9.63018	0.9382					11.7356	0.74937			9.62836	0.91229									9.62836	0.90207					9.62442	0.5425
								11.7802	0.69395			11.7802	0.86167					11.779	0.8512			9.66197	0.93831					11.7754	0.74986			9.66014	0.91243									9.66014	0.90221					9.65618	0.54315
								11.82	0.69454			11.82	0.86204					11.8188	0.85147			9.69375	0.93842					11.8152	0.75034			9.69192	0.91256									9.69192	0.90235					9.68795	0.54379
								11.8597	0.69513			11.8597	0.8624					11.8585	0.85174			9.72553	0.93853					11.855	0.75082			9.72369	0.9127									9.72369	0.90249					9.71971	0.54443
								11.8995	0.69572			11.8995	0.86277					11.8983	0.85201			9.75731	0.93864					11.8948	0.75129			9.75547	0.91283									9.75547	0.90263					9.75148	0.54507
								11.9393	0.6963			11.9393	0.86313					11.9381	0.85228			9.7891	0.93875					11.9345	0.75177			9.78725	0.91296									9.78725	0.90276					9.78324	0.5457
								11.9791	0.69688			11.9791	0.86349					11.9779	0.85254			9.82088	0.93885					11.9743	0.75224			9.81902	0.91309									9.81902	0.9029					9.815	0.54634
								11.991	0.69705			11.991	0.8636					11.987	0.8526			9.85266	0.93896					11.975	0.75225			9.8508	0.91322									9.8508	0.90303					9.837	0.54677
								12.0189	0.69746			12.0189	0.86385					12.0177	0.85281			9.857	0.93898					12.0141	0.75271			9.851	0.91322									9.851	0.90304					9.84677	0.54697
								12.0587	0.69804			12.0587	0.86421					12.0575	0.85307			9.88445	0.93907					12.0539	0.75318			9.88258	0.91335									9.88258	0.90317					9.87853	0.54759
								12.0985	0.69861			12.0985	0.86456					12.0973	0.85333			9.91623	0.93917					12.0937	0.75364			9.91435	0.91348									9.91435	0.9033					9.91029	0.54822
								12.1383	0.69918			12.1383	0.86492					12.1371	0.85359			9.94801	0.93928					12.1334	0.75411			9.94613	0.91361									9.94613	0.90344					9.94206	0.54884
								12.1781	0.69975			12.1781	0.86527					12.1769	0.85384			9.97979	0.93938					12.1732	0.75457			9.97791	0.91374									9.97791	0.90357					9.97382	0.54947
								12.2179	0.70031			12.2179	0.86562					12.2167	0.8541			10.0116	0.93948					12.213	0.75503			10.0097	0.91387									10.0097	0.9037					10.0056	0.55009
								12.2577	0.70087			12.2577	0.86596					12.254	0.85434			10.0434	0.93959					12.242	0.75536			10.0415	0.91399									10.0415	0.90383					10.0373	0.5507
								12.259	0.70089			12.259	0.86598					12.2565	0.85436			10.0751	0.93969					12.2528	0.75548			10.0732	0.91412									10.0732	0.90396					10.0691	0.55132
								12.2975	0.70143			12.2975	0.86631					12.2963	0.85461			10.1069	0.93979					12.2926	0.75594			10.105	0.91424									10.105	0.90409					10.1009	0.55193
								12.3373	0.70199			12.3373	0.86665					12.3361	0.85486			10.125	0.93985					12.3323	0.75639			10.118	0.9143									10.118	0.90414					10.105	0.55201
								12.3771	0.70254			12.3771	0.867					12.3759	0.85511			10.1387	0.93989					12.3721	0.75684			10.1368	0.91437									10.1368	0.90422					10.1326	0.55254
								12.4169	0.7031			12.4169	0.86734					12.4157	0.85536			10.1705	0.93999					12.4119	0.75729			10.1686	0.91449									10.1686	0.90435					10.1644	0.55315
								12.4567	0.70365			12.4567	0.86768					12.4555	0.85561			10.2023	0.94009					12.4517	0.75773			10.2004	0.91462									10.2004	0.90447					10.1962	0.55376
								12.4965	0.70419			12.4965	0.86801					12.4953	0.85585			10.2341	0.94019					12.4915	0.75818			10.2321	0.91474									10.2321	0.9046					10.2279	0.55436
								12.526	0.7046			12.526	0.86826					12.521	0.85601			10.2658	0.94029					12.509	0.75837			10.2639	0.91486									10.2639	0.90473					10.2597	0.55496
								12.5363	0.70474			12.5363	0.86835					12.5351	0.8561			10.2976	0.94039					12.5313	0.75862			10.2957	0.91498									10.2957	0.90485					10.2915	0.55556
								12.5761	0.70528			12.5761	0.86868					12.5748	0.85634			10.3294	0.94049					12.571	0.75906			10.3275	0.9151									10.3275	0.90498					10.3232	0.55616
								12.6159	0.70582			12.6159	0.86901					12.6146	0.85659			10.3612	0.94058					12.6108	0.7595			10.3592	0.91522									10.3592	0.9051					10.355	0.55676
								12.6557	0.70636			12.6557	0.86934					12.6544	0.85683			10.392	0.94068					12.6506	0.75993			10.385	0.91532									10.385	0.9052					10.372	0.55708
								12.6955	0.7069			12.6955	0.86967					12.6942	0.85707			10.393	0.94068					12.6904	0.76037			10.391	0.91534									10.391	0.90522					10.3867	0.55735
								12.7353	0.70743			12.7353	0.87					12.734	0.85731			10.4247	0.94078					12.7302	0.7608			10.4228	0.91546									10.4228	0.90534					10.4185	0.55795
								12.7751	0.70796			12.7751	0.87032					12.7738	0.85754			10.4565	0.94087					12.7699	0.76123			10.4546	0.91558									10.4546	0.90547					10.4503	0.55854
								12.793	0.7082			12.793	0.87047					12.787	0.85762			10.4883	0.94097					12.776	0.76129			10.4863	0.91569									10.4863	0.90559					10.482	0.55912
								12.8149	0.70849			12.8149	0.87064					12.8136	0.85778			10.5201	0.94106					12.8097	0.76165			10.5181	0.91581									10.5181	0.90571					10.5138	0.55971
								12.8547	0.70901			12.8547	0.87097					12.8534	0.85801			10.5519	0.94115					12.8495	0.76208			10.5499	0.91593									10.5499	0.90583					10.5456	0.5603
								12.8945	0.70954			12.8945	0.87128					12.8932	0.85825			10.5837	0.94125					12.8893	0.7625			10.5817	0.91604									10.5817	0.90595					10.5773	0.56088
								12.9343	0.71006			12.9343	0.8716					12.933	0.85848			10.6154	0.94134					12.9291	0.76292			10.6134	0.91616									10.6134	0.90606					10.6091	0.56146
								12.9741	0.71058			12.9741	0.87192					12.9728	0.85871			10.6472	0.94143					12.9689	0.76334			10.6452	0.91627									10.6452	0.90618					10.638	0.56198
								13.0139	0.7111			13.0139	0.87223					13.0126	0.85894			10.658	0.94146					13.0086	0.76376			10.652	0.91629									10.652	0.90621					10.6409	0.56204
								13.0537	0.71161			13.0537	0.87255					13.0524	0.85917			10.679	0.94152					13.043	0.76412			10.677	0.91638									10.677	0.9063					10.6726	0.56261
								13.059	0.71168			13.059	0.87259					13.055	0.85918			10.7108	0.94162					13.0484	0.76418			10.7088	0.9165									10.7088	0.90642					10.7044	0.56319
								13.0935	0.71212			13.0935	0.87286					13.0922	0.8594			10.7426	0.94171					13.0882	0.76459			10.7406	0.91661									10.7406	0.90653					10.7362	0.56376
								13.1333	0.71263			13.1333	0.87317					13.1319	0.85962			10.7744	0.9418					13.128	0.765			10.7723	0.91672									10.7723	0.90665					10.7679	0.56433
								13.1731	0.71314			13.1731	0.87348					13.1717	0.85985			10.8062	0.94189					13.1678	0.76541			10.8041	0.91683									10.8041	0.90676					10.7997	0.5649
								13.2129	0.71365			13.2129	0.87378					13.2115	0.86007			10.8379	0.94198					13.2075	0.76582			10.8359	0.91694									10.8359	0.90688					10.8314	0.56547
								13.2527	0.71415			13.2527	0.87409					13.2513	0.86029			10.8697	0.94206					13.2473	0.76623			10.8677	0.91705									10.8677	0.90699					10.8632	0.56603
								13.2925	0.71466			13.2925	0.87439					13.2911	0.86051			10.9015	0.94215					13.2871	0.76663			10.8994	0.91716									10.8994	0.9071					10.895	0.56659
								13.326	0.71508			13.326	0.87465					13.322	0.86069			10.925	0.94222					13.31	0.76686			10.919	0.91723									10.919	0.90717					10.906	0.56679
								13.3323	0.71516			13.3323	0.8747					13.3309	0.86074			10.9333	0.94224					13.3269	0.76703			10.9312	0.91727									10.9312	0.90722					10.9267	0.56715
								13.3721	0.71565			13.3721	0.875					13.3707	0.86095			10.9651	0.94233					13.3667	0.76743			10.963	0.91738									10.963	0.90733					10.9585	0.56771
								13.4119	0.71615			13.4119	0.8753					13.4105	0.86117			10.9968	0.94241					13.4065	0.76783			10.9948	0.91749									10.9948	0.90744					10.9903	0.56827
								13.4517	0.71664			13.4517	0.87559					13.4503	0.86139			11.0286	0.9425					13.4462	0.76823			11.0265	0.91759									11.0265	0.90755					11.022	0.56883
								13.4915	0.71713			13.4915	0.87589					13.4901	0.86161			11.0604	0.94259					13.486	0.76862			11.0583	0.9177									11.0583	0.90766					11.0538	0.56938
								13.5312	0.71762			13.5312	0.87619					13.5299	0.86182			11.0922	0.94267					13.5258	0.76902			11.0901	0.91781									11.0901	0.90777					11.0855	0.56993
								13.571	0.71811			13.571	0.87648					13.5697	0.86203			11.124	0.94276					13.5656	0.76941			11.1219	0.91791									11.1219	0.90788					11.1173	0.57048
								13.593	0.71838			13.593	0.87664					13.589	0.86214			11.1558	0.94284					13.577	0.76952			11.1537	0.91802									11.1537	0.90799					11.1491	0.57103
								13.6108	0.7186			13.6108	0.87677					13.6095	0.86225			11.1875	0.94293					13.6054	0.7698			11.1854	0.91812									11.1854	0.90809					11.173	0.57144
								13.6506	0.71908			13.6506	0.87706					13.6493	0.86246			11.192	0.94294					13.6451	0.77019			11.186	0.91812									11.186	0.9081					11.1808	0.57158
								13.6904	0.71956			13.6904	0.87735					13.6891	0.86267			11.2193	0.94301					13.6849	0.77058			11.2172	0.91823									11.2172	0.9082					11.2126	0.57212
								13.7302	0.72004			13.7302	0.87764					13.7289	0.86288			11.2511	0.94309					13.7247	0.77096			11.249	0.91833									11.249	0.90831					11.2444	0.57266
								13.77	0.72052			13.77	0.87793					13.7686	0.86309			11.2829	0.94318					13.7645	0.77134			11.2808	0.91843									11.2808	0.90841					11.2761	0.57321
								13.8098	0.72099			13.8098	0.87821					13.8085	0.86329			11.3147	0.94326					13.8043	0.77173			11.3125	0.91853									11.3125	0.90852					11.3079	0.57375
								13.8496	0.72147			13.8496	0.87849					13.8482	0.8635			11.3465	0.94334					13.844	0.7721			11.3443	0.91864									11.3443	0.90862					11.3397	0.57428
								13.861	0.7216			13.861	0.87857					13.856	0.86354			11.3782	0.94342					13.8441	0.77211			11.3761	0.91874									11.3761	0.90873					11.3714	0.57482
								13.8894	0.72194			13.8894	0.87878					13.888	0.86371			11.41	0.9435					13.8838	0.77248			11.4079	0.91884									11.4079	0.90883					11.4032	0.57535
								13.9292	0.72241			13.9292	0.87906					13.9278	0.86391			11.4418	0.94358					13.9236	0.77286			11.4396	0.91894									11.4396	0.90894					11.435	0.57589
								13.969	0.72287			13.969	0.87934					13.9676	0.86411			11.46	0.94363					13.9634	0.77323			11.453	0.91898									11.453	0.90898					11.44	0.57597
								14.0088	0.72334			14.0088	0.87961					14.0074	0.86432			11.4736	0.94367					14.0032	0.77361			11.4714	0.91904									11.4714	0.90904					11.4667	0.57642
								14.0486	0.7238			14.0486	0.87989					14.0472	0.86452			11.5054	0.94375					14.043	0.77398			11.5032	0.91914									11.5032	0.90914					11.4985	0.57694
								14.0884	0.72427			14.0884	0.88017					14.087	0.86472			11.5372	0.94382					14.0828	0.77435			11.535	0.91924									11.535	0.90924					11.5303	0.57747
								14.127	0.72471			14.127	0.88043					14.122	0.86489			11.5689	0.9439					14.111	0.77461			11.5668	0.91933									11.5668	0.90935					11.562	0.578
								14.1282	0.72473			14.1282	0.88044					14.1268	0.86492			11.6007	0.94398					14.1225	0.77472			11.5985	0.91943									11.5985	0.90945					11.5938	0.57852
								14.168	0.72518			14.168	0.88071					14.1666	0.86511			11.6325	0.94406					14.1623	0.77509			11.6303	0.91953									11.6303	0.90955					11.6255	0.57904
								14.2078	0.72564			14.2078	0.88099					14.2064	0.86531			11.6643	0.94414					14.2021	0.77545			11.6621	0.91963									11.6621	0.90965					11.6573	0.57956
								14.2476	0.72609			14.2476	0.88126					14.2462	0.86551			11.6961	0.94422					14.2419	0.77581			11.6938	0.91972									11.6938	0.90975					11.6891	0.58008
								14.2874	0.72655			14.2874	0.88153					14.286	0.8657			11.727	0.94429					14.2817	0.77618			11.72	0.9198									11.72	0.90983					11.706	0.58036
								14.3272	0.727			14.3272	0.88179					14.3258	0.8659			11.7279	0.94429					14.3214	0.77654			11.7256	0.91982									11.7256	0.90985					11.7208	0.5806
								14.367	0.72745			14.367	0.88206					14.3656	0.86609			11.7596	0.94437					14.3612	0.7769			11.7574	0.91992									11.7574	0.90994					11.7526	0.58112
								14.394	0.72775			14.394	0.88224					14.389	0.86621			11.7914	0.94445					14.378	0.77705			11.7892	0.92001									11.7892	0.91004					11.7844	0.58163
								14.4068	0.72789			14.4068	0.88233					14.4054	0.86628			11.8232	0.94452					14.401	0.77725			11.821	0.92011									11.821	0.91014					11.8161	0.58214
								14.4466	0.72834			14.4466	0.88259					14.4451	0.86648			11.855	0.9446					14.4408	0.77761			11.8527	0.9202									11.8527	0.91024					11.8479	0.58265
								14.4864	0.72878			14.4864	0.88285					14.4849	0.86667			11.8868	0.94467					14.4806	0.77796			11.8845	0.92029									11.8845	0.91033					11.8796	0.58316
								14.5262	0.72923			14.5262	0.88311					14.5247	0.86686			11.9185	0.94475					14.5204	0.77832			11.9163	0.92039									11.9163	0.91043					11.9114	0.58367
								14.566	0.72967			14.566	0.88337					14.5645	0.86705			11.9503	0.94482					14.5601	0.77867			11.9481	0.92048									11.9481	0.91053					11.9432	0.58417
								14.6058	0.7301			14.6058	0.88363					14.6043	0.86723			11.9821	0.9449					14.5999	0.77902			11.9798	0.92057									11.9798	0.91062					11.973	0.58465
								14.6456	0.73054			14.6456	0.88389					14.6441	0.86742			11.994	0.94492					14.6397	0.77937			11.987	0.92059									11.987	0.91064					11.9749	0.58468
								14.662	0.73072			14.662	0.884					14.657	0.86748			12.0139	0.94497					14.645	0.77941			12.0116	0.92066									12.0116	0.91072					12.0067	0.58518
								14.6854	0.73098			14.6854	0.88415					14.6839	0.86761			12.0457	0.94504					14.6795	0.77971			12.0434	0.92076									12.0434	0.91081					12.0385	0.58568
								14.7252	0.73141			14.7252	0.8844					14.7237	0.86779			12.0775	0.94512					14.7193	0.78006			12.0752	0.92085									12.0752	0.9109					12.0702	0.58618
								14.765	0.73184			14.765	0.88466					14.7635	0.86798			12.1092	0.94519					14.759	0.7804			12.1069	0.92094									12.1069	0.911					12.102	0.58668
								14.8048	0.73227			14.8048	0.88491					14.8033	0.86816			12.141	0.94526					14.7988	0.78075			12.1387	0.92103									12.1387	0.91109					12.1338	0.58718
								14.8446	0.7327			14.8446	0.88516					14.8431	0.86834			12.1728	0.94533					14.8386	0.78109			12.1705	0.92112									12.1705	0.91118					12.1655	0.58767
								14.8844	0.73312			14.8844	0.88542					14.8829	0.86852			12.2046	0.94541					14.8784	0.78143			12.2023	0.92121									12.2023	0.91128					12.1973	0.58816
								14.9242	0.73355			14.9242	0.88567					14.9227	0.86871			12.2364	0.94548					14.912	0.78171			12.2341	0.9213									12.2341	0.91137					12.2291	0.58866
								14.929	0.7336			14.929	0.8857					14.924	0.86871			12.26	0.94553					14.9182	0.78177			12.254	0.92135									12.254	0.91142					12.241	0.58884
								14.964	0.73397			14.964	0.88591					14.9625	0.86889			12.2682	0.94555					14.958	0.7821			12.2658	0.92138									12.2658	0.91146					12.2608	0.58915
								15.0038	0.73439			15.0038	0.88616					15.0023	0.86907			12.2999	0.94562					14.9977	0.78244			12.2976	0.92147									12.2976	0.91155					12.2926	0.58963
								15.0436	0.73481			15.0436	0.88641					15.042	0.86924			12.3317	0.94569					15.0375	0.78277			12.3294	0.92156									12.3294	0.91164					12.3243	0.59012
								15.0834	0.73523			15.0834	0.88665					15.0818	0.86942			12.3635	0.94576					15.0773	0.78311			12.3612	0.92165									12.3612	0.91173					12.3561	0.59061
								15.1232	0.73565			15.1232	0.8869					15.1216	0.8696			12.3953	0.94583					15.1171	0.78344			12.3929	0.92173									12.3929	0.91182					12.3879	0.59109
								15.163	0.73606			15.163	0.88714					15.1614	0.86977			12.4271	0.9459					15.1569	0.78377			12.4247	0.92182									12.4247	0.91191					12.4196	0.59157
								15.195	0.7364			15.195	0.88734					15.19	0.8699			12.4588	0.94597					15.179	0.78395			12.4565	0.92191									12.4565	0.912					12.4514	0.59206
								15.2028	0.73648			15.2028	0.88738					15.2012	0.86995			12.4906	0.94603					15.1966	0.7841			12.4883	0.92199									12.4883	0.91209					12.4832	0.59253
								15.2426	0.73689			15.2426	0.88763					15.241	0.87012			12.5224	0.9461					15.2364	0.78443			12.52	0.92208									12.52	0.91217					12.508	0.59291
								15.2823	0.7373			15.2823	0.88787					15.2808	0.8703			12.528	0.94612					15.2762	0.78475			12.521	0.92208									12.521	0.91218					12.5149	0.59301
								15.3222	0.73771			15.3222	0.8881					15.3206	0.87047			12.5542	0.94617					15.316	0.78508			12.5518	0.92216									12.5518	0.91226					12.5467	0.59349
								15.362	0.73811			15.362	0.88834					15.3604	0.87064			12.586	0.94624					15.3558	0.7854			12.5836	0.92225									12.5836	0.91235					12.5785	0.59397
								15.4017	0.73852			15.4017	0.88858					15.4002	0.87081			12.6178	0.94631					15.3956	0.78572			12.6154	0.92233									12.6154	0.91243					12.6102	0.59444
								15.4415	0.73892			15.4415	0.88881					15.44	0.87098			12.6495	0.94637					15.4353	0.78604			12.6472	0.92242									12.6472	0.91252					12.642	0.59491
								15.463	0.73914			15.463	0.88894					15.458	0.87106			12.6813	0.94644					15.446	0.78613			12.6789	0.9225									12.6789	0.91261					12.6737	0.59538
								15.4813	0.73933			15.4813	0.88905					15.4798	0.87115			12.7131	0.94651					15.4751	0.78636			12.7107	0.92258									12.7107	0.91269					12.7055	0.59585
								15.5211	0.73973			15.5211	0.88928					15.5196	0.87132			12.7449	0.94657					15.5149	0.78668			12.7425	0.92267									12.7425	0.91278					12.7373	0.59632
								15.5609	0.74013			15.5609	0.88952					15.5594	0.87149			12.7767	0.94664					15.5547	0.787			12.7743	0.92275									12.7743	0.91286					12.769	0.59679
								15.6007	0.74053			15.6007	0.88975					15.5992	0.87166			12.795	0.94668					15.5945	0.78731			12.788	0.92278									12.788	0.9129					12.775	0.59687
								15.6405	0.74092			15.6405	0.88998					15.639	0.87183			12.8085	0.9467					15.6342	0.78763			12.806	0.92283									12.806	0.91295					12.8008	0.59725
								15.6803	0.74132			15.6803	0.89021					15.6788	0.87199			12.8402	0.94677					15.674	0.78794			12.8378	0.92291									12.8378	0.91303					12.8326	0.59772
								15.7201	0.74171			15.7201	0.89044					15.7186	0.87216			12.872	0.94683					15.713	0.78825			12.8696	0.92299									12.8696	0.91311					12.8643	0.59818
								15.729	0.7418			15.729	0.89049					15.725	0.87218			12.9038	0.9469					15.7138	0.78826			12.9014	0.92307									12.9014	0.9132					12.8961	0.59864
								15.7599	0.7421			15.7599	0.89066					15.7583	0.87232			12.9356	0.94696					15.7536	0.78857			12.9331	0.92315									12.9331	0.91328					12.9278	0.5991
								15.7997	0.74249			15.7997	0.89089					15.7981	0.87248			12.9674	0.94703					15.7934	0.78888			12.9649	0.92323									12.9649	0.91336					12.9596	0.59956
								15.8395	0.74288			15.8395	0.89112					15.8379	0.87265			12.9992	0.94709					15.8331	0.78918			12.9967	0.92331									12.9967	0.91345					12.9914	0.60001
								15.8793	0.74327			15.8793	0.89134					15.8777	0.87281			13.0309	0.94715					15.8729	0.78949			13.0285	0.92339									13.0285	0.91353					13.0231	0.60047
								15.9191	0.74366			15.9191	0.89157					15.9175	0.87297			13.061	0.94721					15.9127	0.7898			13.055	0.92346									13.055	0.9136					13.041	0.60072
								15.9589	0.74404			15.9589	0.89179					15.9573	0.87313			13.0627	0.94722					15.9525	0.7901			13.0603	0.92347									13.0603	0.91361					13.0549	0.60092
								15.997	0.74441			15.997	0.892					15.992	0.87327			13.0945	0.94728					15.98	0.79031			13.092	0.92355									13.092	0.91369					13.0867	0.60138
								15.9987	0.74442			15.9987	0.89201					15.9971	0.87329			13.1263	0.94734					15.9923	0.79041			13.1238	0.92363									13.1238	0.91377					13.1184	0.60183
								16.0385	0.74481			16.0385	0.89223					16.0369	0.87345			13.1581	0.9474					16.0321	0.79071			13.1556	0.92371									13.1556	0.91385					13.1502	0.60228
								16.0783	0.74519			16.0783	0.89245					16.0767	0.87361			13.1898	0.94747					16.0718	0.79101			13.1874	0.92379									13.1874	0.91393					13.182	0.60273
								16.1181	0.74556			16.1181	0.89267					16.1165	0.87377			13.2216	0.94753					16.1116	0.79131			13.2191	0.92386									13.2191	0.91401					13.2137	0.60317
								16.1579	0.74594			16.1579	0.89289					16.1563	0.87393			13.2534	0.94759					16.1514	0.79161			13.2509	0.92394									13.2509	0.91409					13.2455	0.60362
								16.1977	0.74632			16.1977	0.89311					16.1961	0.87408			13.2852	0.94765					16.1912	0.79191			13.2827	0.92402									13.2827	0.91417					13.2773	0.60406
								16.2375	0.74669			16.2375	0.89332					16.2359	0.87424			13.317	0.94771					16.231	0.7922			13.3145	0.92409									13.3145	0.91425					13.308	0.60449
								16.264	0.74694			16.264	0.89347					16.259	0.87433			13.329	0.94773					16.247	0.79232			13.322	0.92411									13.322	0.91427					13.309	0.60451
								16.2773	0.74707			16.2773	0.89354					16.2757	0.87439			13.3488	0.94777					16.2707	0.7925			13.3462	0.92417									13.3462	0.91433					13.3408	0.60495
								16.3171	0.74744			16.3171	0.89375					16.3155	0.87455			13.3805	0.94783					16.3105	0.79279			13.378	0.92424									13.378	0.9144					13.3725	0.60539
								16.3569	0.74781			16.3569	0.89397					16.3553	0.8747			13.4123	0.94789					16.3503	0.79309			13.4098	0.92432									13.4098	0.91448					13.4043	0.60583
								16.3967	0.74818			16.3967	0.89418					16.395	0.87486			13.4441	0.94795					16.3901	0.79338			13.4416	0.9244									13.4416	0.91456					13.4361	0.60627
								16.4365	0.74855			16.4365	0.89439					16.4348	0.87501			13.4759	0.94801					16.4299	0.79367			13.4733	0.92447									13.4733	0.91463					13.4678	0.60671
								16.4763	0.74891			16.4763	0.8946					16.4746	0.87516			13.5077	0.94807					16.4697	0.79396			13.5051	0.92454									13.5051	0.91471					13.4996	0.60714
								16.5161	0.74928			16.5161	0.89481					16.5144	0.87531			13.5395	0.94813					16.5094	0.79425			13.5369	0.92462									13.5369	0.91479					13.5314	0.60758
								16.531	0.74942			16.531	0.89489					16.526	0.87536			13.5712	0.94819					16.514	0.79428			13.5687	0.92469									13.5687	0.91486					13.5631	0.60801
								16.5559	0.74964			16.5559	0.89502					16.5542	0.87546			13.596	0.94823					16.5492	0.79453			13.589	0.92474									13.589	0.91491					13.576	0.60818
								16.5957	0.75001			16.5957	0.89523					16.594	0.87561			13.603	0.94825					16.589	0.79482			13.6005	0.92477									13.6005	0.91494					13.5949	0.60844
								16.6355	0.75037			16.6355	0.89544					16.6338	0.87576			13.6348	0.9483					16.6288	0.79511			13.6322	0.92484									13.6322	0.91501					13.6266	0.60887
								16.6753	0.75073			16.6753	0.89564					16.6736	0.87591			13.6666	0.94836					16.6686	0.79539			13.664	0.92491									13.664	0.91509					13.6584	0.6093
								16.7151	0.75109			16.7151	0.89585					16.7134	0.87606			13.6984	0.94842					16.7083	0.79567			13.6958	0.92498									13.6958	0.91516					13.6902	0.60973
								16.7549	0.75145			16.7549	0.89605					16.7532	0.87621			13.7302	0.94848					16.7481	0.79596			13.7276	0.92506									13.7276	0.91524					13.7219	0.61016
								16.7947	0.7518			16.7947	0.89626					16.793	0.87635			13.7619	0.94853					16.781	0.79619			13.7593	0.92513									13.7593	0.91531					13.7537	0.61058
								16.797	0.75182			16.797	0.89627					16.793	0.87635			13.7937	0.94859					16.7879	0.79624			13.7911	0.9252									13.7911	0.91539					13.7855	0.61101
								16.8345	0.75216			16.8345	0.89646					16.8328	0.8765			13.8255	0.94865					16.8277	0.79652			13.8229	0.92527									13.8229	0.91546					13.8172	0.61143
								16.8743	0.75251			16.8743	0.89666					16.8726	0.87665			13.8573	0.9487					16.8675	0.7968			13.8547	0.92534									13.8547	0.91553					13.843	0.61177
								16.9141	0.75286			16.9141	0.89686					16.9124	0.87679			13.862	0.94871					16.9073	0.79707			13.855	0.92534									13.855	0.91553					13.849	0.61185
								16.9539	0.75321			16.9539	0.89706					16.9522	0.87694			13.8891	0.94876					16.947	0.79735			13.8864	0.92541									13.8864	0.91561					13.8808	0.61227
								16.9937	0.75356			16.9937	0.89726					16.9919	0.87708			13.9209	0.94882					16.9868	0.79763			13.9182	0.92548									13.9182	0.91568					13.9125	0.61269
								17.0335	0.75391			17.0335	0.89746					17.0317	0.87722			13.9526	0.94887					17.0266	0.7979			13.95	0.92555									13.95	0.91575					13.9443	0.61311
								17.065	0.75419			17.065	0.89762					17.059	0.87732			13.9844	0.94893					17.048	0.79805			13.9818	0.92562									13.9818	0.91582					13.9761	0.61353
								17.0733	0.75426			17.0733	0.89766					17.0715	0.87737			14.0162	0.94898					17.0664	0.79817			14.0136	0.92569									14.0136	0.91589					14.0078	0.61394
								17.1131	0.75461			17.1131	0.89786					17.1113	0.87751			14.048	0.94904					17.1062	0.79845			14.0453	0.92576									14.0453	0.91596					14.0396	0.61436
								17.1529	0.75495			17.1529	0.89806					17.1511	0.87765			14.0798	0.94909					17.1459	0.79872			14.0771	0.92583									14.0771	0.91604					14.0714	0.61477
								17.1927	0.7553			17.1927	0.89825					17.1909	0.87779			14.1116	0.94915					17.1857	0.79899			14.1089	0.9259									14.1089	0.91611					14.1031	0.61518
								17.2325	0.75564			17.2325	0.89845					17.2307	0.87793			14.129	0.94918					17.2255	0.79926			14.123	0.92593									14.123	0.91614					14.109	0.61526
								17.2722	0.75598			17.2722	0.89864					17.2705	0.87807			14.1433	0.9492					17.2653	0.79953			14.1407	0.92597									14.1407	0.91618					14.1349	0.61559
								17.312	0.75632			17.312	0.89884					17.3103	0.87821			14.1751	0.94926					17.3051	0.7998			14.1724	0.92604									14.1724	0.91625					14.1666	0.616
								17.332	0.75649			17.332	0.89893					17.327	0.87827			14.2069	0.94931					17.315	0.79986			14.2042	0.92611									14.2042	0.91632					14.1984	0.61641
								17.3518	0.75666			17.3518	0.89903					17.3501	0.87835			14.2387	0.94936					17.3449	0.80006			14.236	0.92617									14.236	0.91639					14.2302	0.61682
								17.3916	0.757			17.3916	0.89922					17.3899	0.87849			14.2705	0.94942					17.3846	0.80033			14.2678	0.92624									14.2678	0.91646					14.2619	0.61723
								17.4314	0.75734			17.4314	0.89941					17.4297	0.87862			14.3023	0.94947					17.4244	0.80059			14.2995	0.92631									14.2995	0.91652					14.2937	0.61763
								17.4712	0.75767			17.4712	0.8996					17.4695	0.87876			14.334	0.94952					17.4642	0.80086			14.3313	0.92637									14.3313	0.91659					14.3255	0.61804
								17.511	0.75801			17.511	0.89979					17.5093	0.8789			14.3658	0.94958					17.504	0.80112			14.3631	0.92644									14.3631	0.91666					14.3572	0.61844
								17.5508	0.75834			17.5508	0.89998					17.5491	0.87903			14.397	0.94963					17.5438	0.80138			14.39	0.9265									14.39	0.91672					14.376	0.61868
								17.5906	0.75867			17.5906	0.90017					17.5889	0.87917			14.3976	0.94963					17.582	0.80163			14.3949	0.92651									14.3949	0.91673					14.389	0.61884
								17.598	0.75873			17.598	0.9002					17.594	0.87919			14.4294	0.94968					17.5835	0.80164			14.4267	0.92657									14.4267	0.9168					14.4207	0.61924
								17.6304	0.759			17.6304	0.90036					17.6287	0.8793			14.4612	0.94973					17.6233	0.8019			14.4584	0.92664									14.4584	0.91686					14.4525	0.61964
								17.6702	0.75933			17.6702	0.90054					17.6684	0.87944			14.493	0.94978					17.6631	0.80216			14.4902	0.9267									14.4902	0.91693					14.4843	0.62004
								17.71	0.75966			17.71	0.90073					17.7082	0.87957			14.5247	0.94984					17.7029	0.80242			14.522	0.92677									14.522	0.917					14.516	0.62044
								17.7498	0.75999			17.7498	0.90092					17.748	0.8797			14.5565	0.94989					17.7427	0.80268			14.5538	0.92683									14.5538	0.91707					14.5478	0.62083
								17.7896	0.76031			17.7896	0.9011					17.7878	0.87984			14.5883	0.94994					17.7825	0.80293			14.5855	0.9269									14.5855	0.91713					14.5796	0.62123
								17.8294	0.76064			17.8294	0.90128					17.8276	0.87997			14.6201	0.94999					17.8222	0.80319			14.6173	0.92696									14.6173	0.9172					14.6113	0.62162
								17.865	0.76093			17.865	0.90145					17.861	0.88008			14.6519	0.95004					17.849	0.80336			14.6491	0.92703									14.6491	0.91726					14.6431	0.62202
								17.8692	0.76096			17.8692	0.90147					17.8674	0.8801			14.664	0.95006					17.862	0.80344			14.657	0.92704									14.657	0.91728					14.644	0.62203
								17.909	0.76129			17.909	0.90165					17.9072	0.88023			14.6837	0.95009					17.9018	0.8037			14.6809	0.92709									14.6809	0.91733					14.6749	0.62241
								17.9488	0.76161			17.9488	0.90183					17.947	0.88036			14.7154	0.95014					17.9416	0.80395			14.7127	0.92716									14.7127	0.9174					14.7066	0.6228
								17.9886	0.76193			17.9886	0.90201					17.9868	0.88049			14.7472	0.95019					17.9814	0.8042			14.7444	0.92722									14.7444	0.91746					14.7384	0.62319
								18.0284	0.76225			18.0284	0.90219					18.0266	0.88062			14.779	0.95024					18.0211	0.80445			14.7762	0.92728									14.7762	0.91753					14.7701	0.62358
								18.0682	0.76257			18.0682	0.90237					18.0664	0.88075			14.8108	0.95029					18.0609	0.8047			14.808	0.92735									14.808	0.91759					14.8019	0.62397
								18.108	0.76289			18.108	0.90255					18.1062	0.88088			14.8426	0.95034					18.1007	0.80495			14.8398	0.92741									14.8398	0.91765					14.8337	0.62435
								18.132	0.76308			18.132	0.90266					18.128	0.88095			14.8743	0.95039					18.116	0.80505			14.8715	0.92747									14.8715	0.91772					14.8654	0.62474
								18.1478	0.7632			18.1478	0.90273					18.146	0.88101			14.9061	0.95044					18.1405	0.8052			14.9033	0.92753									14.9033	0.91778					14.8972	0.62512
								18.1876	0.76352			18.1876	0.90291					18.1858	0.88113			14.931	0.95048					18.1803	0.80545			14.924	0.92757									14.924	0.91782					14.911	0.62529
								18.2274	0.76383			18.2274	0.90308					18.2256	0.88126			14.9379	0.95049					18.2201	0.80569			14.9351	0.92759									14.9351	0.91785					14.929	0.62551
								18.2672	0.76415			18.2672	0.90326					18.2654	0.88139			14.9697	0.95054					18.2598	0.80594			14.9669	0.92766									14.9669	0.91791					14.9607	0.62589
								18.307	0.76446			18.307	0.90344					18.3052	0.88151			15.0015	0.95059					18.2996	0.80618			14.9986	0.92772									14.9986	0.91797					14.9925	0.62627
								18.3468	0.76477			18.3468	0.90361					18.3449	0.88164			15.0333	0.95063					18.3394	0.80643			15.0304	0.92778									15.0304	0.91804					15.0243	0.62665
								18.3866	0.76508			18.3866	0.90379					18.3847	0.88176			15.065	0.95068					18.3792	0.80667			15.0622	0.92784									15.0622	0.9181					15.056	0.62703
								18.4	0.76519			18.4	0.90384					18.395	0.88179			15.0968	0.95073					18.383	0.80669			15.094	0.9279									15.094	0.91816					15.0878	0.62741
								18.4264	0.76539			18.4264	0.90396					18.4245	0.88189			15.1286	0.95078					18.419	0.80691			15.1258	0.92796									15.1258	0.91822					15.1196	0.62778
								18.4662	0.7657			18.4662	0.90413					18.4643	0.88201			15.1604	0.95083					18.4587	0.80715			15.1575	0.92802									15.1575	0.91829					15.1513	0.62816
								18.506	0.76601			18.506	0.9043					18.5041	0.88213			15.1922	0.95087					18.4985	0.80739			15.1893	0.92808									15.1893	0.91835					15.178	0.62848
								18.5458	0.76631			18.5458	0.90448					18.5439	0.88226			15.198	0.95088					18.5383	0.80763			15.191	0.92808									15.191	0.91835					15.1831	0.62854
								18.5856	0.76662			18.5856	0.90465					18.5837	0.88238			15.224	0.95092					18.5781	0.80787			15.2211	0.92814									15.2211	0.91841					15.2148	0.62891
								18.6254	0.76692			18.6254	0.90482					18.6235	0.8825			15.2557	0.95097					18.6179	0.80811			15.2529	0.9282									15.2529	0.91847					15.2466	0.62928
								18.6652	0.76723			18.6652	0.90499					18.662	0.88262			15.2875	0.95102					18.65	0.8083			15.2846	0.92826									15.2846	0.91853					15.2784	0.62965
								18.667	0.76724			18.667	0.90499					18.6633	0.88262			15.3193	0.95106					18.6577	0.80835			15.3164	0.92832									15.3164	0.91859					15.3101	0.63003
								18.705	0.76753			18.705	0.90516					18.7031	0.88274			15.3511	0.95111					18.6974	0.80858			15.3482	0.92838									15.3482	0.91865					15.3419	0.6304
								18.7448	0.76783			18.7448	0.90532					18.7429	0.88287			15.3829	0.95115					18.7372	0.80882			15.38	0.92844									15.38	0.91871					15.3737	0.63076
								18.7846	0.76813			18.7846	0.90549					18.7827	0.88299			15.4146	0.9512					18.777	0.80905			15.4117	0.9285									15.4117	0.91877					15.4054	0.63113
								18.8244	0.76843			18.8244	0.90566					18.8225	0.88311			15.4464	0.95125					18.8168	0.80929			15.4435	0.92855									15.4435	0.91883					15.4372	0.6315
								18.8642	0.76873			18.8642	0.90583					18.8623	0.88322			15.465	0.95127					18.8566	0.80952			15.457	0.92858									15.457	0.91886					15.444	0.63158
								18.9039	0.76902			18.9039	0.90599					18.902	0.88334			15.4782	0.95129					18.8964	0.80975			15.4753	0.92861									15.4753	0.91889					15.4689	0.63187
								18.934	0.76925			18.934	0.90612					18.929	0.88342			15.51	0.95134					18.917	0.80987			15.5071	0.92867									15.5071	0.91895					15.5007	0.63223
								18.9438	0.76932			18.9438	0.90616					18.9418	0.88346			15.5418	0.95138					18.9361	0.80998			15.5388	0.92873									15.5388	0.91901					15.5325	0.6326
								18.9836	0.76962			18.9836	0.90632					18.9816	0.88358			15.5736	0.95143					18.9759	0.81021			15.5706	0.92879									15.5706	0.91907					15.5642	0.63296
								19.0234	0.76991			19.0234	0.90649					19.0214	0.8837			15.6053	0.95147					19.0157	0.81044			15.6024	0.92884									15.6024	0.91913					15.596	0.63332
								19.0632	0.7702			19.0632	0.90665					19.0612	0.88381			15.6371	0.95152					19.0555	0.81067			15.6342	0.9289									15.6342	0.91919					15.6278	0.63368
								19.1029	0.7705			19.1029	0.90681					19.101	0.88393			15.6689	0.95156					19.0953	0.8109			15.666	0.92896									15.666	0.91924					15.6595	0.63404
								19.1427	0.77079			19.1427	0.90698					19.1408	0.88405			15.7007	0.95161					19.135	0.81113			15.6977	0.92901									15.6977	0.9193					15.6913	0.6344
								19.1825	0.77108			19.1825	0.90714					19.1806	0.88416			15.732	0.95165					19.1748	0.81136			15.725	0.92906									15.725	0.91935					15.712	0.63463
								19.201	0.77121			19.201	0.90721					19.196	0.88421			15.7325	0.95165					19.184	0.81141			15.7295	0.92907									15.7295	0.91936					15.7231	0.63476
								19.2223	0.77137			19.2223	0.9073					19.2204	0.88428			15.7643	0.9517					19.2146	0.81158			15.7613	0.92913									15.7613	0.91942					15.7548	0.63512
								19.2621	0.77166			19.2621	0.90746					19.2602	0.88439			15.796	0.95174					19.2544	0.81181			15.7931	0.92918									15.7931	0.91948					15.7866	0.63547
								19.3019	0.77194			19.3019	0.90762					19.3	0.88451			15.8278	0.95179					19.2942	0.81203			15.8248	0.92924									15.8248	0.91953					15.8184	0.63583
								19.3417	0.77223			19.3417	0.90778					19.3398	0.88462			15.8596	0.95183					19.334	0.81226			15.8566	0.92929									15.8566	0.91959					15.8501	0.63618
								19.3815	0.77252			19.3815	0.90794					19.3796	0.88474			15.8914	0.95187					19.3737	0.81248			15.8884	0.92935									15.8884	0.91965					15.8819	0.63654
								19.4213	0.7728			19.4213	0.9081					19.4194	0.88485			15.9232	0.95192					19.4135	0.8127			15.9202	0.9294									15.9202	0.9197					15.9137	0.63689
								19.4611	0.77309			19.4611	0.90825					19.4592	0.88496			15.955	0.95196					19.451	0.81291			15.9519	0.92946									15.9519	0.91976					15.9454	0.63724
								19.467	0.77313			19.467	0.90828					19.463	0.88497			15.9867	0.952					19.4533	0.81292			15.9837	0.92951									15.9837	0.91982					15.9772	0.63759
								19.5009	0.77337			19.5009	0.90841					19.499	0.88507			15.999	0.95202					19.4931	0.81314			15.992	0.92953									15.992	0.91983					15.978	0.6376
								19.5407	0.77365			19.5407	0.90857					19.5388	0.88519			16.0185	0.95205					19.5328	0.81336			16.0155	0.92957									16.0155	0.91987					16.0089	0.63794
								19.5805	0.77393			19.5805	0.90872					19.5785	0.8853			16.0503	0.95209					19.5726	0.81358			16.0473	0.92962									16.0473	0.91993					16.0407	0.63829
								19.6203	0.77421			19.6203	0.90888					19.6183	0.88541			16.0821	0.95213					19.6124	0.8138			16.079	0.92968									16.079	0.91998					16.0725	0.63864
								19.6601	0.77449			19.6601	0.90903					19.6581	0.88552			16.1139	0.95217					19.6522	0.81402			16.1108	0.92973									16.1108	0.92004					16.1042	0.63899
								19.6999	0.77477			19.6999	0.90919					19.6979	0.88563			16.1456	0.95222					19.692	0.81424			16.1426	0.92978									16.1426	0.92009					16.136	0.63933
								19.734	0.77501			19.734	0.90932					19.729	0.88572			16.1774	0.95226					19.718	0.81438			16.1744	0.92984									16.1744	0.92015					16.1678	0.63968
								19.7397	0.77505			19.7397	0.90934					19.7377	0.88574			16.2092	0.9523					19.7318	0.81445			16.2062	0.92989									16.2062	0.9202					16.1995	0.64002
								19.7795	0.77533			19.7795	0.90949					19.7775	0.88585			16.241	0.95234					19.7716	0.81467			16.2379	0.92994									16.2379	0.92026					16.2313	0.64037
								19.8193	0.7756			19.8193	0.90965					19.8173	0.88596			16.266	0.95237					19.8113	0.81488			16.259	0.92998									16.259	0.92029					16.245	0.64051
								19.8591	0.77588			19.8591	0.9098					19.8571	0.88607			16.2728	0.95238					19.8511	0.8151			16.2697	0.93									16.2697	0.92031					16.263	0.64071
								19.8989	0.77615			19.8989	0.90995					19.8969	0.88617			16.3046	0.95242					19.8909	0.81531			16.3015	0.93005									16.3015	0.92037					16.2948	0.64105
								19.9387	0.77643			19.9387	0.9101					19.9367	0.88628			16.3363	0.95247					19.9307	0.81552			16.3333	0.9301									16.3333	0.92042					16.3266	0.64139
								19.9785	0.7767			19.9785	0.91025					19.9765	0.88639			16.3681	0.95251					19.9704	0.81573			16.365	0.93015									16.365	0.92047					16.3583	0.64173
								20.002	0.77686			20.002	0.91034					19.997	0.88645			16.3999	0.95255					19.985	0.81581			16.3968	0.93021									16.3968	0.92053					16.3901	0.64207
								20.0183	0.77697			20.0183	0.9104					20.0163	0.8865			16.4317	0.95259					20.0102	0.81595			16.4286	0.93026									16.4286	0.92058					16.4219	0.64241
								20.0581	0.77724			20.0581	0.91055					20.0561	0.8866			16.4635	0.95263					20.05	0.81616			16.4604	0.93031									16.4604	0.92063					16.4536	0.64274
								20.0979	0.77751			20.0979	0.9107					20.0959	0.88671			16.4953	0.95267					20.0898	0.81637			16.4921	0.93036									16.4921	0.92069					16.4854	0.64308
								20.1377	0.77778			20.1377	0.91085					20.1357	0.88682			16.527	0.95271					20.1296	0.81658			16.5239	0.93041									16.5239	0.92074					16.512	0.64336
								20.1775	0.77805			20.1775	0.911					20.1755	0.88692			16.533	0.95272					20.1694	0.81679			16.526	0.93042									16.526	0.92074					16.5172	0.64342
								20.2173	0.77832			20.2173	0.91115					20.2153	0.88703			16.5588	0.95275					20.2092	0.81699			16.5557	0.93046									16.5557	0.92079					16.5489	0.64375
								20.2571	0.77859			20.2571	0.91129					20.255	0.88713			16.5906	0.95279					20.2489	0.8172			16.5875	0.93051									16.5875	0.92084					16.5807	0.64409
								20.269	0.77867			20.269	0.91134					20.264	0.88716			16.6224	0.95283					20.252	0.81722			16.6193	0.93057									16.6193	0.9209					16.6124	0.64442
								20.2969	0.77885			20.2969	0.91144					20.2948	0.88724			16.6542	0.95287					20.2887	0.81741			16.651	0.93062									16.651	0.92095					16.6442	0.64475
								20.3367	0.77912			20.3367	0.91158					20.3346	0.88734			16.686	0.95291					20.3285	0.81761			16.6828	0.93067									16.6828	0.921					16.676	0.64508
								20.3765	0.77938			20.3765	0.91173					20.3744	0.88744			16.7177	0.95295					20.3683	0.81782			16.7146	0.93072									16.7146	0.92105					16.7077	0.64541
								20.4163	0.77964			20.4163	0.91188					20.4142	0.88755			16.7495	0.95299					20.408	0.81802			16.7464	0.93077									16.7464	0.9211					16.7395	0.64574
								20.4561	0.77991			20.4561	0.91202					20.454	0.88765			16.7813	0.95303					20.4478	0.81823			16.7781	0.93082									16.7781	0.92115					16.7713	0.64607
								20.4959	0.78017			20.4959	0.91216					20.4938	0.88775			16.799	0.95305					20.4876	0.81843			16.793	0.93084									16.793	0.92118					16.78	0.64616
								20.5357	0.78043			20.5357	0.91231					20.531	0.88785			16.8131	0.95307					20.519	0.81859			16.8099	0.93087									16.8099	0.92121					16.803	0.6464
								20.536	0.78043			20.536	0.91231					20.5336	0.88786			16.8449	0.95311					20.5274	0.81863			16.8417	0.93092									16.8417	0.92126					16.8348	0.64673
								20.5755	0.78069			20.5755	0.91245					20.5734	0.88796			16.8767	0.95315					20.5672	0.81883			16.8735	0.93097									16.8735	0.92131					16.8666	0.64705
								20.6153	0.78095			20.6153	0.91259					20.6132	0.88806			16.9084	0.95318					20.607	0.81904			16.9052	0.93102									16.9052	0.92136					16.8983	0.64738
								20.6551	0.78121			20.6551	0.91273					20.653	0.88816			16.9402	0.95322					20.6467	0.81924			16.937	0.93106									16.937	0.92141					16.9301	0.6477
								20.6948	0.78147			20.6948	0.91288					20.6928	0.88826			16.972	0.95326					20.6865	0.81944			16.9688	0.93111									16.9688	0.92146					16.9618	0.64803
								20.7346	0.78172			20.7346	0.91302					20.7326	0.88836			17.0038	0.9533					20.7263	0.81964			17.0006	0.93116									17.0006	0.92151					16.9936	0.64835
								20.7745	0.78198			20.7745	0.91316					20.7724	0.88846			17.0356	0.95334					20.7661	0.81984			17.0324	0.93121									17.0324	0.92156					17.0254	0.64867
								20.803	0.78216			20.803	0.91326					20.798	0.88853			17.066	0.95337					20.786	0.81993			17.06	0.93125									17.06	0.9216					17.046	0.64888
								20.8143	0.78224			20.8143	0.9133					20.8121	0.88856			17.0674	0.95338					20.8059	0.82003			17.0641	0.93126									17.0641	0.92161					17.0571	0.64899
								20.8541	0.78249			20.8541	0.91344					20.8519	0.88866			17.0991	0.95341					20.8456	0.82023			17.0959	0.93131									17.0959	0.92166					17.0889	0.64931
								20.8938	0.78275			20.8938	0.91358					20.8917	0.88876			17.1309	0.95345					20.8854	0.82043			17.1277	0.93136									17.1277	0.92171					17.1207	0.64963
								20.9336	0.783			20.9336	0.91371					20.9315	0.88886			17.1627	0.95349					20.9252	0.82062			17.1595	0.9314									17.1595	0.92176					17.1524	0.64995
								20.9734	0.78325			20.9734	0.91385					20.9713	0.88896			17.1945	0.95353					20.965	0.82082			17.1912	0.93145									17.1912	0.92181					17.1842	0.65027
								21.0132	0.7835			21.0132	0.91399					21.0111	0.88906			17.2263	0.95356					21.0048	0.82102			17.223	0.9315									17.223	0.92185					17.216	0.65059
								21.053	0.78375			21.053	0.91413					21.0509	0.88915			17.2581	0.9536					21.0446	0.82121			17.2548	0.93155									17.2548	0.9219					17.2477	0.6509
								21.069	0.78385			21.069	0.91418					21.065	0.88919			17.2898	0.95364					21.053	0.82125			17.2866	0.93159									17.2866	0.92195					17.2795	0.65122
								21.0928	0.784			21.0928	0.91426					21.0907	0.88925			17.3216	0.95368					21.0843	0.8214			17.3183	0.93164									17.3183	0.922					17.3113	0.65153
								21.1326	0.78425			21.1326	0.9144					21.1305	0.88935			17.334	0.95369					21.1241	0.8216			17.327	0.93165									17.327	0.92201					17.314	0.65156
								21.1724	0.7845			21.1724	0.91454					21.1703	0.88945			17.3534	0.95371					21.1639	0.82179			17.3501	0.93169									17.3501	0.92205					17.343	0.65185
								21.2122	0.78475			21.2122	0.91467					21.2101	0.88954			17.3852	0.95375					21.2037	0.82198			17.3819	0.93174									17.3819	0.9221					17.3748	0.65216
								21.252	0.785			21.252	0.91481					21.2499	0.88964			17.417	0.95379					21.2435	0.82217			17.4137	0.93178									17.4137	0.92214					17.4065	0.65247
								21.2918	0.78524			21.2918	0.91494					21.2897	0.88973			17.4488	0.95382					21.2832	0.82236			17.4455	0.93183									17.4455	0.92219					17.4383	0.65279
								21.3316	0.78549			21.3316	0.91507					21.3295	0.88983			17.4805	0.95386					21.32	0.82254			17.4772	0.93188									17.4772	0.92224					17.4701	0.6531
								21.337	0.78552			21.337	0.91509					21.332	0.88984			17.5123	0.9539					21.323	0.82255			17.509	0.93192									17.509	0.92229					17.5018	0.65341
								21.3714	0.78574			21.3714	0.91521					21.3693	0.88992			17.5441	0.95393					21.3628	0.82274			17.5408	0.93197									17.5408	0.92233					17.5336	0.65372
								21.4112	0.78598			21.4112	0.91534					21.4091	0.89002			17.5759	0.95397					21.4026	0.82293			17.5726	0.93201									17.5726	0.92238					17.5654	0.65403
								21.451	0.78622			21.451	0.91547					21.4489	0.89011			17.601	0.954					21.4424	0.82312			17.594	0.93204									17.594	0.92241					17.581	0.65418
								21.4908	0.78647			21.4908	0.91561					21.4886	0.89021			17.6077	0.954					21.4822	0.82331			17.6043	0.93206									17.6043	0.92243					17.5971	0.65433
								21.5306	0.78671			21.5306	0.91574					21.5284	0.8903			17.6394	0.95404					21.5219	0.8235			17.6361	0.9321									17.6361	0.92247					17.6289	0.65464
								21.5704	0.78695			21.5704	0.91587					21.5682	0.8904			17.6712	0.95407					21.5617	0.82368			17.6679	0.93215									17.6679	0.92252					17.6607	0.65495
								21.604	0.78715			21.604	0.91598					21.599	0.89047			17.703	0.95411					21.587	0.8238			17.6997	0.9322									17.6997	0.92257					17.6924	0.65525
								21.6102	0.78719			21.6102	0.916					21.608	0.89049			17.7348	0.95415					21.6015	0.82387			17.7314	0.93224									17.7314	0.92261					17.7242	0.65556
								21.65	0.78743			21.65	0.91613					21.6478	0.89058			17.7666	0.95418					21.6413	0.82406			17.7632	0.93229									17.7632	0.92266					17.7559	0.65586
								21.6898	0.78767			21.6898	0.91626					21.6876	0.89067			17.7984	0.95422					21.6811	0.82424			17.795	0.93233									17.795	0.92271					17.7877	0.65617
								21.7296	0.78791			21.7296	0.91639					21.7274	0.89077			17.8301	0.95425					21.7208	0.82442			17.8268	0.93238									17.8268	0.92275					17.8195	0.65647
								21.7694	0.78815			21.7694	0.91652					21.7672	0.89086			17.8619	0.95429					21.7606	0.82461			17.8586	0.93242									17.8586	0.9228					17.847	0.65673
								21.8092	0.78839			21.8092	0.91665					21.807	0.89095			17.868	0.95429					21.8004	0.82479			17.861	0.93242									17.861	0.9228					17.8512	0.65677
								21.849	0.78862			21.849	0.91678					21.8468	0.89104			17.8937	0.95432					21.8402	0.82497			17.8903	0.93246									17.8903	0.92284					17.883	0.65707
								21.871	0.78875			21.871	0.91685					21.866	0.89109			17.9255	0.95436					21.854	0.82504			17.9221	0.93251									17.9221	0.92289					17.9148	0.65737
								21.8888	0.78886			21.8888	0.91691					21.8866	0.89113			17.9573	0.95439					21.88	0.82516			17.9539	0.93255									17.9539	0.92293					17.9465	0.65767
								21.9286	0.78909			21.9286	0.91703					21.9264	0.89122			17.9891	0.95442					21.9198	0.82534			17.9857	0.9326									17.9857	0.92298					17.9783	0.65797
								21.9684	0.78933			21.9684	0.91716					21.9662	0.89131			18.0208	0.95446					21.9595	0.82552			18.0174	0.93264									18.0174	0.92302					18.01	0.65827
								22.0082	0.78956			22.0082	0.91729					22.006	0.8914			18.0526	0.95449					21.9993	0.8257			18.0492	0.93268									18.0492	0.92307					18.0418	0.65857
								22.048	0.78979			22.048	0.91741					22.0458	0.89149			18.0844	0.95453					22.0391	0.82588			18.081	0.93273									18.081	0.92311					18.0736	0.65887
								22.0878	0.79003			22.0878	0.91754					22.0856	0.89158			18.1162	0.95456					22.0789	0.82606			18.1128	0.93277									18.1128	0.92316					18.1054	0.65916
								22.1276	0.79026			22.1276	0.91767					22.1254	0.89167			18.135	0.95458					22.1187	0.82624			18.128	0.93279									18.128	0.92318					18.115	0.65925
								22.137	0.79031			22.137	0.91769					22.133	0.89169			18.148	0.95459					22.121	0.82625			18.1445	0.93281									18.1445	0.9232					18.1371	0.65946
								22.1674	0.79049			22.1674	0.91779					22.1651	0.89176			18.1797	0.95463					22.1584	0.82642			18.1763	0.93286									18.1763	0.92325					18.1689	0.65975
								22.2072	0.79072			22.2072	0.91791					22.2049	0.89185			18.2115	0.95466					22.1982	0.8266			18.2081	0.9329									18.2081	0.92329					18.2006	0.66005
								22.247	0.79095			22.247	0.91804					22.2447	0.89194			18.2433	0.9547					22.238	0.82677			18.2399	0.93294									18.2399	0.92333					18.2324	0.66034
								22.2868	0.79118			22.2868	0.91816					22.2845	0.89203			18.2751	0.95473					22.2778	0.82695			18.2717	0.93299									18.2717	0.92338					18.2642	0.66063
								22.3266	0.79141			22.3266	0.91829					22.3243	0.89212			18.3069	0.95476					22.3176	0.82713			18.3034	0.93303									18.3034	0.92342					18.2959	0.66092
								22.3664	0.79164			22.3664	0.91841					22.3641	0.8922			18.3387	0.9548					22.3574	0.8273			18.3352	0.93307									18.3352	0.92346					18.3277	0.66122
								22.404	0.79185			22.404	0.91853					22.4	0.89228			18.3705	0.95483					22.389	0.82744			18.367	0.93311									18.367	0.92351					18.3595	0.66151
								22.4062	0.79186			22.4062	0.91853					22.4039	0.89229			18.402	0.95486					22.3971	0.82748			18.395	0.93315									18.395	0.92355					18.381	0.6617
								22.446	0.79209			22.446	0.91866					22.4437	0.89238			18.4022	0.95486					22.4369	0.82765			18.3987	0.93316									18.3987	0.92355					18.3912	0.6618
								22.4858	0.79232			22.4858	0.91878					22.4835	0.89246			18.434	0.95489					22.4767	0.82783			18.4305	0.9332									18.4305	0.92359					18.423	0.66208
								22.5255	0.79254			22.5255	0.9189					22.5233	0.89255			18.4658	0.95493					22.5165	0.828			18.4623	0.93324									18.4623	0.92364					18.4548	0.66237
								22.5653	0.79277			22.5653	0.91902					22.5631	0.89264			18.4976	0.95496					22.5563	0.82817			18.4941	0.93328									18.4941	0.92368					18.4865	0.66266
								22.6051	0.79299			22.6051	0.91914					22.6029	0.89272			18.5294	0.95499					22.5961	0.82835			18.5259	0.93332									18.5259	0.92372					18.5183	0.66295
								22.645	0.79321			22.645	0.91926					22.6427	0.89281			18.5612	0.95502					22.6358	0.82852			18.5576	0.93336									18.5576	0.92376					18.55	0.66323
								22.672	0.79337			22.672	0.91934					22.667	0.89286			18.5929	0.95506					22.655	0.8286			18.5894	0.93341									18.5894	0.92381					18.5818	0.66352
								22.6847	0.79344			22.6847	0.91938					22.6825	0.89289			18.6247	0.95509					22.6756	0.82869			18.6212	0.93345									18.6212	0.92385					18.6136	0.66381
								22.7245	0.79366			22.7245	0.9195					22.7223	0.89298			18.6565	0.95512					22.7154	0.82886			18.653	0.93349									18.653	0.92389					18.6453	0.66409
								22.7643	0.79388			22.7643	0.91962					22.762	0.89306			18.669	0.95513					22.7552	0.82903			18.662	0.9335									18.662	0.9239					18.648	0.66411
								22.8041	0.7941			22.8041	0.91974					22.8018	0.89315			18.6883	0.95515					22.795	0.8292			18.6847	0.93353									18.6847	0.92393					18.6771	0.66437
								22.8439	0.79432			22.8439	0.91986					22.8416	0.89323			18.7201	0.95519					22.8347	0.82937			18.7165	0.93357									18.7165	0.92397					18.7089	0.66466
								22.8837	0.79454			22.8837	0.91998					22.8814	0.89332			18.7518	0.95522					22.8745	0.82954			18.7483	0.93361									18.7483	0.92402					18.7406	0.66494
								22.9235	0.79476			22.9235	0.92009					22.9212	0.8934			18.7836	0.95525					22.9143	0.82971			18.7801	0.93365									18.7801	0.92406					18.7724	0.66522
								22.939	0.79485			22.939	0.92014					22.934	0.89343			18.8154	0.95528					22.922	0.82974			18.8118	0.93369									18.8118	0.9241					18.8041	0.6655
								22.9633	0.79498			22.9633	0.92021					22.961	0.89348			18.8472	0.95531					22.9541	0.82988			18.8436	0.93373									18.8436	0.92414					18.8359	0.66578
								23.0031	0.7952			23.0031	0.92033					23.0008	0.89357			18.879	0.95534					22.9939	0.83004			18.8754	0.93377									18.8754	0.92418					18.8677	0.66606
								23.0429	0.79541			23.0429	0.92045					23.0406	0.89365			18.9108	0.95537					23.0337	0.83021			18.9072	0.93381									18.9072	0.92422					18.8994	0.66634
								23.0827	0.79563			23.0827	0.92056					23.0804	0.89373			18.936	0.9554					23.0734	0.83038			18.929	0.93384									18.929	0.92425					18.916	0.66649
								23.1225	0.79585			23.1225	0.92068					23.1202	0.89381			18.9425	0.95541					23.1132	0.83054			18.939	0.93385									18.939	0.92426					18.9312	0.66662
								23.1623	0.79606			23.1623	0.92079					23.16	0.8939			18.9743	0.95544					23.153	0.83071			18.9707	0.93389									18.9707	0.9243					18.963	0.6669
								23.2021	0.79628			23.2021	0.92091					23.1998	0.89398			19.0061	0.95547					23.189	0.83086			19.0025	0.93393									19.0025	0.92435					18.9947	0.66717
								23.206	0.7963			23.206	0.92092					23.201	0.89398			19.0379	0.9555					23.1928	0.83088			19.0343	0.93397									19.0343	0.92439					19.0265	0.66745
								23.2419	0.79649			23.2419	0.92102					23.2396	0.89406			19.0697	0.95553					23.2326	0.83104			19.0661	0.93401									19.0661	0.92443					19.0583	0.66773
								23.2817	0.7967			23.2817	0.92114					23.2794	0.89414			19.1014	0.95556					23.2723	0.8312			19.0978	0.93405									19.0978	0.92447					19.09	0.668
								23.3215	0.79692			23.3215	0.92125					23.3192	0.89422			19.1332	0.95559					23.3121	0.83137			19.1296	0.93409									19.1296	0.92451					19.1218	0.66828
								23.3613	0.79713			23.3613	0.92137					23.359	0.8943			19.165	0.95562					23.3519	0.83153			19.1614	0.93413									19.1614	0.92455					19.1535	0.66855
								23.4011	0.79734			23.4011	0.92148					23.3987	0.89438			19.1968	0.95565					23.3917	0.83169			19.1932	0.93417									19.1932	0.92459					19.182	0.6688
								23.4409	0.79755			23.4409	0.92159					23.4385	0.89446			19.203	0.95566					23.4315	0.83186			19.195	0.93417									19.195	0.92459					19.1853	0.66882
								23.473	0.79772			23.473	0.92168					23.468	0.89452			19.2286	0.95568					23.457	0.83196			19.2249	0.93421									19.2249	0.92463					19.2171	0.6691
								23.4807	0.79776			23.4807	0.92171					23.4783	0.89454			19.2604	0.95571					23.4713	0.83202			19.2567	0.93424									19.2567	0.92467					19.2488	0.66937
								23.5205	0.79797			23.5205	0.92182					23.5181	0.89462			19.2921	0.95574					23.511	0.83218			19.2885	0.93428									19.2885	0.92471					19.2806	0.66964
								23.5603	0.79818			23.5603	0.92193					23.5579	0.8947			19.3239	0.95577					23.5508	0.83234			19.3203	0.93432									19.3203	0.92474					19.3124	0.66991
								23.6001	0.79839			23.6001	0.92204					23.5977	0.89478			19.3557	0.9558					23.5906	0.8325			19.3521	0.93436									19.3521	0.92478					19.3441	0.67018
								23.6399	0.7986			23.6399	0.92215					23.6375	0.89486			19.3875	0.95583					23.6304	0.83266			19.3838	0.9344									19.3838	0.92482					19.3759	0.67045
								23.6797	0.79881			23.6797	0.92226					23.6773	0.89494			19.4193	0.95586					23.6702	0.83282			19.4156	0.93444									19.4156	0.92486					19.4077	0.67072
								23.7195	0.79902			23.7195	0.92238					23.7171	0.89502			19.4511	0.95589					23.7099	0.83298			19.4474	0.93447									19.4474	0.9249					19.4394	0.67099
								23.74	0.79912			23.74	0.92243					23.735	0.89505			19.469	0.95591					23.723	0.83303			19.463	0.93449									19.463	0.92492					19.449	0.67107
								23.7593	0.79922			23.7593	0.92249					23.7569	0.8951			19.4828	0.95592					23.7497	0.83314			19.4792	0.93451									19.4792	0.92494					19.4712	0.67125
								23.7991	0.79943			23.7991	0.9226					23.7967	0.89518			19.5146	0.95595					23.7895	0.8333			19.5109	0.93455									19.5109	0.92498					19.5029	0.67152
								23.8389	0.79963			23.8389	0.92271					23.8365	0.89525			19.5464	0.95598					23.8293	0.83346			19.5427	0.93459									19.5427	0.92502					19.5347	0.67179
								23.8787	0.79984			23.8787	0.92282					23.8763	0.89533			19.5782	0.95601					23.8691	0.83361			19.5745	0.93463									19.5745	0.92506					19.5665	0.67205
								23.9185	0.80004			23.9185	0.92292					23.9161	0.89541			19.61	0.95604					23.9089	0.83377			19.6063	0.93466									19.6063	0.92509					19.5982	0.67232
								23.9583	0.80025			23.9583	0.92303					23.9559	0.89549			19.6418	0.95607					23.9486	0.83393			19.638	0.9347									19.638	0.92513					19.63	0.67258
								23.9981	0.80045			23.9981	0.92314					23.9957	0.89556			19.6735	0.9561					23.9884	0.83408			19.6698	0.93474									19.6698	0.92517					19.6618	0.67285
								24.007	0.8005			24.007	0.92317					24.002	0.89557			19.7053	0.95613					23.99	0.83409			19.7016	0.93477									19.7016	0.92521					19.6935	0.67311
								24.0379	0.80065			24.0379	0.92325					24.0355	0.89564			19.737	0.95615					24.0282	0.83424			19.73	0.93481									19.73	0.92524					19.717	0.67331
								24.0777	0.80086			24.0777	0.92336					24.0753	0.89572			19.7371	0.95615					24.068	0.83439			19.7334	0.93481									19.7334	0.92525					19.7253	0.67337
								24.1175	0.80106			24.1175	0.92347					24.115	0.89579			19.7689	0.95618					24.1078	0.83455			19.7652	0.93485									19.7652	0.92528					19.7571	0.67364
								24.1573	0.80126			24.1573	0.92357					24.1548	0.89587			19.8007	0.95621					24.1475	0.8347			19.7969	0.93488									19.7969	0.92532					19.7888	0.6739
								24.1971	0.80146			24.1971	0.92368					24.1946	0.89594			19.8325	0.95624					24.1873	0.83486			19.8287	0.93492									19.8287	0.92536					19.8206	0.67416
								24.2369	0.80166			24.2369	0.92379					24.2344	0.89602			19.8642	0.95627					24.2271	0.83501			19.8605	0.93496									19.8605	0.9254					19.8524	0.67442
								24.273	0.80184			24.273	0.92388					24.269	0.89608			19.896	0.9563					24.257	0.83512			19.8923	0.93499									19.8923	0.92543					19.8841	0.67468
								24.2767	0.80186			24.2767	0.92389					24.2742	0.89609			19.9278	0.95633					24.2669	0.83516			19.924	0.93503									19.924	0.92547					19.9159	0.67494
								24.3164	0.80206			24.3164	0.924					24.314	0.89617			19.9596	0.95635					24.3067	0.83531			19.9558	0.93507									19.9558	0.92551					19.9476	0.6752
								24.3562	0.80226			24.3562	0.9241					24.3538	0.89624			19.9914	0.95638					24.3465	0.83547			19.9876	0.9351									19.9876	0.92554					19.9794	0.67545
								24.396	0.80245			24.396	0.92421					24.3936	0.89632			20.004	0.95639					24.3862	0.83562			19.997	0.93511									19.997	0.92556					19.984	0.67549
								24.4358	0.80265			24.4358	0.92431					24.4334	0.89639			20.0232	0.95641					24.426	0.83577			20.0194	0.93514									20.0194	0.92558					20.0112	0.67571
								24.4757	0.80285			24.4757	0.92442					24.4732	0.89647			20.0549	0.95644					24.4658	0.83592			20.0511	0.93518									20.0511	0.92562					20.0429	0.67597
								24.5154	0.80305			24.5154	0.92452					24.513	0.89654			20.0867	0.95647					24.5056	0.83607			20.0829	0.93521									20.0829	0.92565					20.0747	0.67623
								24.541	0.80317			24.541	0.92459					24.536	0.89658			20.1185	0.95649					24.524	0.83614			20.1147	0.93525									20.1147	0.92569					20.1065	0.67648
								24.5552	0.80324			24.5552	0.92463					24.5528	0.89662			20.1503	0.95652					24.5454	0.83622			20.1465	0.93528									20.1465	0.92573					20.1382	0.67674
								24.595	0.80344			24.595	0.92473					24.5926	0.89669			20.1821	0.95655					24.5851	0.83637			20.1782	0.93532									20.1782	0.92576					20.17	0.67699
								24.6348	0.80363			24.6348	0.92484					24.6324	0.89676			20.2139	0.95658					24.6249	0.83652			20.21	0.93535									20.21	0.9258					20.2018	0.67725
								24.6746	0.80383			24.6746	0.92494					24.6721	0.89684			20.2456	0.9566					24.6647	0.83667			20.2418	0.93539									20.2418	0.92584					20.2335	0.6775
								24.7144	0.80402			24.7144	0.92504					24.712	0.89691			20.271	0.95663					24.7045	0.83682			20.264	0.93541									20.264	0.92586					20.251	0.67764
								24.7542	0.80421			24.7542	0.92514					24.7517	0.89698			20.2774	0.95663					24.7443	0.83697			20.2736	0.93542									20.2736	0.92587					20.2653	0.67775
								24.794	0.80441			24.794	0.92525					24.7915	0.89705			20.3092	0.95666					24.7841	0.83711			20.3054	0.93546									20.3054	0.92591					20.297	0.678
								24.807	0.80447			24.807	0.92528					24.803	0.89707			20.341	0.95669					24.791	0.83714			20.3371	0.93549									20.3371	0.92594					20.3288	0.67826
								24.8338	0.8046			24.8338	0.92535					24.8313	0.89713			20.3728	0.95671					24.8238	0.83726			20.3689	0.93553									20.3689	0.92598					20.3606	0.67851
								24.8736	0.80479			24.8736	0.92545					24.8711	0.8972			20.4046	0.95674					24.8636	0.83741			20.4007	0.93556									20.4007	0.92602					20.3923	0.67876
								24.9134	0.80498			24.9134	0.92555					24.9109	0.89727			20.4363	0.95677					24.9034	0.83755			20.4325	0.9356									20.4325	0.92605					20.4241	0.67901
								24.9532	0.80517			24.9532	0.92565					24.9507	0.89734			20.4681	0.95679					24.9432	0.8377			20.4642	0.93563									20.4642	0.92609					20.4559	0.67926
								24.993	0.80536			24.993	0.92575					24.9905	0.89741			20.4999	0.95682					24.983	0.83785			20.496	0.93567									20.496	0.92612					20.4876	0.67951
								25.0328	0.80555			25.0328	0.92585					25.0303	0.89748			20.5317	0.95685					25.0227	0.83799			20.5278	0.9357									20.5278	0.92616					20.518	0.67974
								25.0726	0.80574			25.0726	0.92595					25.069	0.89755			20.538	0.95685					25.058	0.83812			20.53	0.9357									20.53	0.92616					20.5194	0.67975
								25.075	0.80575			25.075	0.92596					25.0701	0.89755			20.5635	0.95687					25.0625	0.83814			20.5596	0.93574									20.5596	0.92619					20.5512	0.68
								25.1124	0.80593			25.1124	0.92605					25.1099	0.89763			20.5952	0.9569					25.1023	0.83828			20.5913	0.93577									20.5913	0.92623					20.5829	0.68025
								25.1522	0.80612			25.1522	0.92615					25.1497	0.8977			20.627	0.95693					25.1421	0.83842			20.6231	0.9358									20.6231	0.92626					20.6147	0.6805
								25.192	0.80631			25.192	0.92625					25.1895	0.89777			20.6588	0.95695					25.1819	0.83857			20.6549	0.93584									20.6549	0.9263					20.6465	0.68074
								25.2318	0.80649			25.2318	0.92635					25.2293	0.89784			20.6906	0.95698					25.2217	0.83871			20.6867	0.93587									20.6867	0.92633					20.6782	0.68099
								25.2716	0.80668			25.2716	0.92645					25.2691	0.89791			20.7224	0.95701					25.2614	0.83885			20.7185	0.93591									20.7185	0.92637					20.71	0.68123
								25.3114	0.80687			25.3114	0.92655					25.3088	0.89798			20.7542	0.95703					25.3012	0.839			20.7502	0.93594									20.7502	0.9264					20.7417	0.68148
								25.342	0.80701			25.342	0.92663					25.337	0.89803			20.7859	0.95706					25.325	0.83908			20.782	0.93597									20.782	0.92643					20.7735	0.68172
								25.3512	0.80705			25.3512	0.92665					25.3486	0.89805			20.805	0.95707					25.341	0.83914			20.798	0.93599									20.798	0.92645					20.785	0.68181
								25.391	0.80724			25.391	0.92675					25.3884	0.89811			20.8177	0.95708					25.3808	0.83928			20.8138	0.93601									20.8138	0.92647					20.8053	0.68197
								25.4308	0.80742			25.4308	0.92684					25.4282	0.89818			20.8495	0.95711					25.4206	0.83942			20.8456	0.93604									20.8456	0.9265					20.837	0.68221
								25.4706	0.80761			25.4706	0.92694					25.468	0.89825			20.8813	0.95714					25.4603	0.83956			20.8773	0.93607									20.8773	0.92654					20.8688	0.68245
								25.5104	0.80779			25.5104	0.92704					25.5078	0.89832			20.9131	0.95716					25.5001	0.8397			20.9091	0.93611									20.9091	0.92657					20.9006	0.68269
								25.5502	0.80798			25.5502	0.92713					25.5476	0.89839			20.9448	0.95719					25.5399	0.83984			20.9409	0.93614									20.9409	0.9266					20.9323	0.68293
								25.59	0.80816			25.59	0.92723					25.5874	0.89846			20.9766	0.95721					25.5797	0.83998			20.9727	0.93617									20.9727	0.92664					20.9641	0.68318
								25.609	0.80825			25.609	0.92728					25.604	0.89849			21.0084	0.95724					25.592	0.84003			21.0044	0.9362									21.0044	0.92667					20.9959	0.68342
								25.6298	0.80834			25.6298	0.92733					25.6272	0.89853			21.0402	0.95726					25.6195	0.84012			21.0362	0.93624									21.0362	0.92671					21.0276	0.68366
								25.6696	0.80852			25.6696	0.92742					25.667	0.89859			21.072	0.95729					25.6593	0.84026			21.065	0.93627									21.065	0.92674					21.052	0.68384
								25.7094	0.8087			25.7094	0.92752					25.7068	0.89866			21.072	0.95729					25.699	0.8404			21.068	0.93627									21.068	0.92674					21.0594	0.6839
								25.7492	0.80889			25.7492	0.92762					25.7466	0.89873			21.1038	0.95732					25.7388	0.84054			21.0998	0.9363									21.0998	0.92677					21.0911	0.68413
								25.789	0.80907			25.789	0.92771					25.7864	0.8988			21.1355	0.95734					25.7786	0.84068			21.1316	0.93634									21.1316	0.92681					21.1229	0.68437
								25.8288	0.80925			25.8288	0.92781					25.8262	0.89886			21.1673	0.95737					25.8184	0.84081			21.1633	0.93637									21.1633	0.92684					21.1547	0.68461
								25.8686	0.80943			25.8686	0.9279					25.866	0.89893			21.1991	0.95739					25.8582	0.84095			21.1951	0.9364									21.1951	0.92687					21.1864	0.68485
								25.876	0.80946			25.876	0.92792					25.871	0.89894			21.2309	0.95742					25.859	0.84096			21.2269	0.93643									21.2269	0.9269					21.2182	0.68508
								25.9084	0.80961			25.9084	0.92799					25.9058	0.899			21.2627	0.95744					25.8979	0.84109			21.2587	0.93646									21.2587	0.92694					21.25	0.68532
								25.9482	0.80978			25.9482	0.92809					25.9456	0.89906			21.2945	0.95747					25.9377	0.84123			21.2904	0.9365									21.2904	0.92697					21.2817	0.68556
								25.988	0.80996			25.988	0.92818					25.9854	0.89913			21.3263	0.95749					25.9775	0.84136			21.3222	0.93653									21.3222	0.927					21.3135	0.68579
								26.0278	0.81014			26.0278	0.92828					26.0251	0.8992			21.339	0.9575					26.0173	0.8415			21.332	0.93654									21.332	0.92701					21.319	0.68583
								26.0676	0.81032			26.0676	0.92837					26.0649	0.89926			21.358	0.95752					26.0571	0.84163			21.354	0.93656									21.354	0.92704					21.3453	0.68603
								26.1074	0.8105			26.1074	0.92846					26.1047	0.89933			21.3898	0.95754					26.0968	0.84177			21.3858	0.93659									21.3858	0.92707					21.377	0.68626
								26.142	0.81065			26.142	0.92854					26.138	0.89938			21.4216	0.95757					26.126	0.84187			21.4175	0.93662									21.4175	0.9271					21.4088	0.68649
								26.1471	0.81067			26.1471	0.92856					26.1445	0.89939			21.4534	0.95759					26.1366	0.8419			21.4493	0.93666									21.4493	0.92713					21.4405	0.68673
								26.1869	0.81085			26.1869	0.92865					26.1843	0.89946			21.4852	0.95761					26.1764	0.84204			21.4811	0.93669									21.4811	0.92717					21.4723	0.68696
								26.2267	0.81102			26.2267	0.92874					26.2241	0.89953			21.5169	0.95764					26.2162	0.84217			21.5129	0.93672									21.5129	0.9272					21.5041	0.68719
								26.2665	0.8112			26.2665	0.92883					26.2639	0.89959			21.5487	0.95766					26.256	0.84231			21.5447	0.93675									21.5447	0.92723					21.5358	0.68742
								26.3063	0.81137			26.3063	0.92892					26.3037	0.89966			21.5805	0.95769					26.2958	0.84244			21.5764	0.93678									21.5764	0.92726					21.5676	0.68765
								26.3461	0.81155			26.3461	0.92902					26.3435	0.89972			21.606	0.95771					26.3355	0.84257			21.599	0.9368									21.599	0.92728					21.586	0.68779
								26.3859	0.81172			26.3859	0.92911					26.3833	0.89979			21.6123	0.95771					26.3753	0.8427			21.6082	0.93681									21.6082	0.92729					21.5994	0.68789
								26.409	0.81182			26.409	0.92916					26.405	0.89982			21.6441	0.95774					26.393	0.84276			21.64	0.93684									21.64	0.92733					21.6311	0.68812
								26.4257	0.8119			26.4257	0.9292					26.4231	0.89985			21.6759	0.95776					26.4151	0.84284			21.6718	0.93687									21.6718	0.92736					21.6629	0.68835
								26.4655	0.81207			26.4655	0.92929					26.4629	0.89991			21.7076	0.95778					26.4549	0.84297			21.7035	0.93691									21.7035	0.92739					21.6946	0.68857
								26.5053	0.81224			26.5053	0.92938					26.5027	0.89998			21.7394	0.95781					26.4947	0.8431			21.7353	0.93694									21.7353	0.92742					21.7264	0.6888
								26.5451	0.81241			26.5451	0.92947					26.5425	0.90004			21.7712	0.95783					26.5344	0.84323			21.7671	0.93697									21.7671	0.92745					21.7582	0.68903
								26.5849	0.81259			26.5849	0.92956					26.5822	0.90011			21.803	0.95786					26.5742	0.84336			21.7989	0.937									21.7989	0.92748					21.7899	0.68926
								26.6247	0.81276			26.6247	0.92965					26.6221	0.90017			21.8348	0.95788					26.614	0.84349			21.8306	0.93703									21.8306	0.92751					21.8217	0.68949
								26.6645	0.81293			26.6645	0.92974					26.6618	0.90023			21.8666	0.9579					26.6538	0.84362			21.8624	0.93706									21.8624	0.92755					21.852	0.6897
								26.677	0.81298			26.677	0.92977					26.672	0.90025			21.873	0.95791					26.66	0.84364			21.866	0.93706									21.866	0.92755					21.8535	0.68971
								26.7043	0.8131			26.7043	0.92983					26.7016	0.9003			21.8983	0.95793					26.6936	0.84375			21.8942	0.93709									21.8942	0.92758					21.8852	0.68994
								26.7441	0.81327			26.7441	0.92992					26.7414	0.90036			21.9301	0.95795					26.7334	0.84388			21.926	0.93712									21.926	0.92761					21.917	0.69017
								26.7839	0.81344			26.7839	0.93001					26.7812	0.90042			21.9619	0.95797					26.7731	0.84401			21.9578	0.93715									21.9578	0.92764					21.9488	0.69039
								26.8237	0.81361			26.8237	0.9301					26.821	0.90048			21.9937	0.958					26.8129	0.84414			21.9895	0.93718									21.9895	0.92767					21.9805	0.69062
								26.8635	0.81378			26.8635	0.93018					26.8608	0.90055			22.0255	0.95802					26.8527	0.84427			22.0213	0.93721									22.0213	0.9277					22.0123	0.69084
								26.9033	0.81395			26.9033	0.93027					26.9006	0.90061			22.0572	0.95804					26.8925	0.8444			22.0531	0.93724									22.0531	0.92773					22.044	0.69106
								26.943	0.81411			26.943	0.93036					26.939	0.90067			22.089	0.95807					26.927	0.84451			22.0849	0.93727									22.0849	0.92776					22.0758	0.69129
								26.9431	0.81411			26.9431	0.93036					26.9404	0.90067			22.1208	0.95809					26.9323	0.84453			22.1166	0.9373									22.1166	0.92779					22.1076	0.69151
								26.9829	0.81428			26.9829	0.93045					26.9802	0.90073			22.139	0.9581					26.972	0.84465			22.133	0.93732									22.133	0.92781					22.119	0.69159
								27.0227	0.81445			27.0227	0.93054					27.02	0.90079			22.1526	0.95811					27.0118	0.84478			22.1484	0.93733									22.1484	0.92782					22.1393	0.69173
								27.0625	0.81462			27.0625	0.93062					27.0598	0.90086			22.1844	0.95814					27.0516	0.84491			22.1802	0.93736									22.1802	0.92785					22.1711	0.69196
								27.1023	0.81478			27.1023	0.93071					27.0996	0.90092			22.2162	0.95816					27.0914	0.84504			22.212	0.93739									22.212	0.92788					22.2029	0.69218
								27.1421	0.81495			27.1421	0.9308					27.1394	0.90098			22.2479	0.95818					27.1312	0.84516			22.2437	0.93742									22.2437	0.92791					22.2346	0.6924
								27.1819	0.81511			27.1819	0.93088					27.1792	0.90104			22.2797	0.95821					27.171	0.84529			22.2755	0.93745									22.2755	0.92794					22.2664	0.69262
								27.21	0.81523			27.21	0.93094					27.206	0.90108			22.3115	0.95823					27.194	0.84536			22.3073	0.93748									22.3073	0.92797					22.2982	0.69284
								27.2217	0.81528			27.2217	0.93097					27.2189	0.9011			22.3433	0.95825					27.2107	0.84541			22.3391	0.93751									22.3391	0.928					22.3299	0.69306
								27.2615	0.81544			27.2615	0.93106					27.2587	0.90116			22.3751	0.95827					27.2505	0.84554			22.3709	0.93754									22.3709	0.92803					22.3617	0.69328
								27.3013	0.81561			27.3013	0.93114					27.2985	0.90122			22.4069	0.9583					27.2903	0.84566			22.4	0.93756									22.4	0.92806					22.387	0.69345
								27.3411	0.81577			27.3411	0.93123					27.3383	0.90128			22.407	0.9583					27.3301	0.84579			22.4026	0.93757									22.4026	0.92806					22.3935	0.6935
								27.3809	0.81594			27.3809	0.93131					27.3781	0.90134			22.4386	0.95832					27.3699	0.84591			22.4344	0.93759									22.4344	0.92809					22.4252	0.69372
								27.4207	0.8161			27.4207	0.9314					27.4179	0.9014			22.4704	0.95834					27.4096	0.84604			22.4662	0.93762									22.4662	0.92812					22.457	0.69393
								27.4605	0.81626			27.4605	0.93148					27.4577	0.90146			22.5022	0.95836					27.4494	0.84616			22.498	0.93765									22.498	0.92815					22.4887	0.69415
								27.478	0.81633			27.478	0.93152					27.473	0.90149			22.534	0.95839					27.461	0.8462			22.5297	0.93768									22.5297	0.92818					22.5205	0.69437
								27.5003	0.81642			27.5003	0.93157					27.4975	0.90152			22.5658	0.95841					27.4892	0.84628			22.5615	0.93771									22.5615	0.92821					22.5523	0.69459
								27.5401	0.81659			27.5401	0.93165					27.5373	0.90158			22.5976	0.95843					27.529	0.84641			22.5933	0.93774									22.5933	0.92824					22.584	0.6948
								27.5799	0.81675			27.5799	0.93174					27.5771	0.90164			22.6293	0.95845					27.5688	0.84653			22.6251	0.93777									22.6251	0.92827					22.6158	0.69502
								27.6197	0.81691			27.6197	0.93182					27.6169	0.9017			22.6611	0.95847					27.6086	0.84665			22.6568	0.9378									22.6568	0.9283					22.6476	0.69523
								27.6595	0.81707			27.6595	0.9319					27.6567	0.90176			22.673	0.95848					27.6483	0.84678			22.667	0.93781									22.667	0.92831					22.653	0.69527
								27.6993	0.81723			27.6993	0.93199					27.6965	0.90182			22.6929	0.9585					27.6881	0.8469			22.6886	0.93782									22.6886	0.92833					22.6793	0.69545
								27.7391	0.81739			27.7391	0.93207					27.7363	0.90188			22.7247	0.95852					27.7279	0.84702			22.7204	0.93785									22.7204	0.92836					22.7111	0.69566
								27.744	0.81741			27.744	0.93208					27.74	0.90188			22.7565	0.95854					27.728	0.84702			22.7522	0.93788									22.7522	0.92839					22.7429	0.69588
								27.7789	0.81755			27.7789	0.93215					27.7761	0.90194			22.7883	0.95856					27.7677	0.84714			22.784	0.93791									22.784	0.92841					22.7746	0.69609
								27.8187	0.81771			27.8187	0.93224					27.8159	0.902			22.82	0.95858					27.8075	0.84726			22.8157	0.93794									22.8157	0.92844					22.8064	0.6963
								27.8585	0.81787			27.8585	0.93232					27.8557	0.90205			22.8518	0.95861					27.8472	0.84738			22.8475	0.93797									22.8475	0.92847					22.8381	0.69651
								27.8983	0.81803			27.8983	0.9324					27.8955	0.90211			22.8836	0.95863					27.887	0.8475			22.8793	0.93799									22.8793	0.9285					22.8699	0.69673
								27.9381	0.81819			27.9381	0.93249					27.9352	0.90217			22.9154	0.95865					27.9268	0.84762			22.9111	0.93802									22.9111	0.92853					22.9017	0.69694
								27.9779	0.81834			27.9779	0.93257					27.975	0.90223			22.941	0.95867					27.9666	0.84774			22.934	0.93804									22.934	0.92855					22.92	0.69706
								28.011	0.81847			28.011	0.93264					28.007	0.90227			22.9472	0.95867					27.995	0.84783			22.9428	0.93805									22.9428	0.92856					22.9334	0.69715
								28.0176	0.8185			28.0176	0.93265					28.0148	0.90229			22.979	0.95869					28.0064	0.84786			22.9746	0.93808									22.9746	0.92859					22.9652	0.69736
								28.0574	0.81866			28.0574	0.93273					28.0546	0.90234			23.0107	0.95871					28.0462	0.84798			23.0064	0.93811									23.0064	0.92861					22.997	0.69757
								28.0972	0.81881			28.0972	0.93281					28.0944	0.9024			23.0425	0.95874					28.0859	0.8481			23.0382	0.93813									23.0382	0.92864					23.0287	0.69778
								28.137	0.81897			28.137	0.93289					28.1342	0.90246			23.0743	0.95876					28.1257	0.84822			23.0699	0.93816									23.0699	0.92867					23.0605	0.69799
								28.1768	0.81913			28.1768	0.93297					28.174	0.90251			23.1061	0.95878					28.1655	0.84834			23.1017	0.93819									23.1017	0.9287					23.0923	0.6982
								28.2166	0.81928			28.2166	0.93306					28.2138	0.90257			23.1379	0.9588					28.2053	0.84846			23.1335	0.93822									23.1335	0.92873					23.124	0.69841
								28.2564	0.81944			28.2564	0.93314					28.2536	0.90263			23.1697	0.95882					28.2451	0.84857			23.1653	0.93824									23.1653	0.92876					23.1558	0.69862
								28.279	0.81953			28.279	0.93318					28.273	0.90266			23.2014	0.95884					28.262	0.84862			23.1971	0.93827									23.1971	0.92878					23.1876	0.69883
								28.2962	0.81959			28.2962	0.93322					28.2934	0.90269			23.208	0.95885					28.2848	0.84869			23.201	0.93827									23.201	0.92879					23.188	0.69883
								28.336	0.81975			28.336	0.9333					28.3332	0.90274			23.2332	0.95886					28.3246	0.84881			23.2288	0.9383									23.2288	0.92881					23.2193	0.69903
								28.3758	0.8199			28.3758	0.93338					28.373	0.9028			23.265	0.95888					28.3644	0.84893			23.2606	0.93832									23.2606	0.92884					23.2511	0.69924
								28.4156	0.82006			28.4156	0.93346					28.4128	0.90285			23.2968	0.9589					28.4042	0.84904			23.2924	0.93835									23.2924	0.92887					23.2828	0.69945
								28.4554	0.82021			28.4554	0.93354					28.4526	0.90291			23.3286	0.95893					28.444	0.84916			23.3241	0.93838									23.3241	0.92889					23.3146	0.69965
								28.4952	0.82036			28.4952	0.93362					28.4924	0.90297			23.3604	0.95895					28.4838	0.84928			23.3559	0.93841									23.3559	0.92892					23.3464	0.69986
								28.535	0.82051			28.535	0.9337					28.5322	0.90302			23.3921	0.95897					28.5235	0.84939			23.3877	0.93843									23.3877	0.92895					23.3781	0.70006
								28.546	0.82056			28.546	0.93372					28.541	0.90303			23.4239	0.95899					28.529	0.84941			23.4195	0.93846									23.4195	0.92898					23.4099	0.70027
								28.5748	0.82067			28.5748	0.93377					28.5719	0.90308			23.4557	0.95901					28.5633	0.84951			23.4513	0.93849									23.4513	0.929					23.4417	0.70047
								28.6146	0.82082			28.6146	0.93385					28.6117	0.90313			23.475	0.95902					28.6031	0.84962			23.468	0.9385									23.468	0.92902					23.455	0.70056
								28.6544	0.82097			28.6544	0.93393					28.6515	0.90319			23.4875	0.95903					28.6429	0.84974			23.483	0.93851									23.483	0.92903					23.4734	0.70068
								28.6942	0.82112			28.6942	0.93401					28.6913	0.90324			23.5193	0.95905					28.6827	0.84985			23.5148	0.93854									23.5148	0.92906					23.5052	0.70088
								28.734	0.82127			28.734	0.93409					28.7311	0.9033			23.551	0.95907					28.7224	0.84997			23.5466	0.93857									23.5466	0.92909					23.537	0.70109
								28.7738	0.82142			28.7738	0.93417					28.7709	0.90335			23.5828	0.95909					28.7622	0.85008			23.5784	0.93859									23.5784	0.92911					23.5687	0.70129
								28.813	0.82157			28.813	0.93424					28.808	0.90341			23.6146	0.95911					28.796	0.85018			23.6102	0.93862									23.6102	0.92914					23.6005	0.70149
								28.8136	0.82157			28.8136	0.93424					28.8107	0.90341			23.6464	0.95913					28.802	0.8502			23.6419	0.93864									23.6419	0.92917					23.6322	0.70169
								28.8534	0.82172			28.8534	0.93432					28.8505	0.90346			23.6782	0.95915					28.8418	0.85031			23.6737	0.93867									23.6737	0.92919					23.664	0.70189
								28.8932	0.82187			28.8932	0.9344					28.8903	0.90352			23.71	0.95917					28.8816	0.85042			23.7055	0.9387									23.7055	0.92922					23.6958	0.7021
								28.933	0.82202			28.933	0.93448					28.9301	0.90357			23.7417	0.95919					28.9214	0.85054			23.735	0.93872									23.735	0.92924					23.722	0.70226
								28.9728	0.82217			28.9728	0.93455					28.9699	0.90363			23.742	0.95919					28.9611	0.85065			23.7372	0.93872									23.7372	0.92925					23.7275	0.7023
								29.0126	0.82232			29.0126	0.93463					29.0097	0.90368			23.7735	0.95921					29.0009	0.85076			23.769	0.93875									23.769	0.92927					23.7593	0.7025
								29.0524	0.82247			29.0524	0.93471					29.0495	0.90374			23.8053	0.95923					29.0407	0.85087			23.8008	0.93878									23.8008	0.9293					23.7911	0.7027
								29.079	0.82257			29.079	0.93476					29.075	0.90377			23.8371	0.95925					29.062	0.85093			23.8326	0.9388									23.8326	0.92933					23.8228	0.7029
								29.0922	0.82262			29.0922	0.93478					29.0893	0.90379			23.8689	0.95927					29.0805	0.85099			23.8644	0.93883									23.8644	0.92935					23.8546	0.7031
								29.132	0.82276			29.132	0.93486					29.1291	0.90384			23.9006	0.95929					29.1203	0.8511			23.8961	0.93885									23.8961	0.92938					23.8864	0.7033
								29.1718	0.82291			29.1718	0.93494					29.1688	0.9039			23.9324	0.95931					29.16	0.85121			23.9279	0.93888									23.9279	0.92941					23.9181	0.70349
								29.2116	0.82306			29.2116	0.93501					29.2086	0.90395			23.9642	0.95933					29.1998	0.85132			23.9597	0.9389									23.9597	0.92943					23.9499	0.70369
								29.2514	0.8232			29.2514	0.93509					29.2484	0.904			23.996	0.95935					29.2396	0.85143			23.9915	0.93893									23.9915	0.92946					23.9816	0.70389
								29.2912	0.82335			29.2912	0.93516					29.2882	0.90406			24.009	0.95936					29.2794	0.85154			24.002	0.93894									24.002	0.92947					23.989	0.70394
								29.331	0.8235			29.331	0.93524					29.328	0.90411			24.0278	0.95937					29.3192	0.85165			24.0232	0.93896									24.0232	0.92948					24.0134	0.70409
								29.347	0.82355			29.347	0.93527					29.341	0.90413			24.0596	0.95939					29.329	0.85168			24.055	0.93898									24.055	0.92951					24.0452	0.70428
								29.3708	0.82364			29.3708	0.93531					29.3678	0.90416			24.0913	0.95941					29.359	0.85176			24.0868	0.93901									24.0868	0.92954					24.0769	0.70448
								29.4106	0.82379			29.4106	0.93539					29.4076	0.90421			24.1231	0.95943					29.3987	0.85187			24.1186	0.93903									24.1186	0.92956					24.1087	0.70468
								29.4504	0.82393			29.4504	0.93546					29.4474	0.90427			24.1549	0.95945					29.4385	0.85198			24.1503	0.93906									24.1503	0.92959					24.1405	0.70487
								29.4902	0.82407			29.4902	0.93554					29.4872	0.90432			24.1867	0.95947					29.4783	0.85209			24.1821	0.93908									24.1821	0.92961					24.1722	0.70507
								29.53	0.82422			29.53	0.93561					29.527	0.90437			24.2185	0.95949					29.5181	0.8522			24.2139	0.93911									24.2139	0.92964					24.204	0.70526
								29.5698	0.82436			29.5698	0.93569					29.5668	0.90442			24.2503	0.95951					29.5579	0.85231			24.2457	0.93913									24.2457	0.92966					24.2357	0.70546
								29.6096	0.82451			29.6096	0.93576					29.6066	0.90448			24.275	0.95952					29.596	0.85241			24.269	0.93915									24.269	0.92968					24.255	0.70558
								29.613	0.82452			29.613	0.93577					29.609	0.90448			24.2821	0.95953					29.5977	0.85242			24.2775	0.93916									24.2775	0.92969					24.2675	0.70565
								29.6494	0.82465			29.6494	0.93583					29.6464	0.90453			24.3138	0.95955					29.6374	0.85253			24.3092	0.93918									24.3092	0.92972					24.2993	0.70585
								29.6892	0.82479			29.6892	0.93591					29.6862	0.90458			24.3456	0.95957					29.6772	0.85263			24.341	0.93921									24.341	0.92974					24.331	0.70604
								29.729	0.82493			29.729	0.93598					29.726	0.90463			24.3774	0.95959					29.717	0.85274			24.3728	0.93923									24.3728	0.92977					24.3628	0.70623
								29.7688	0.82508			29.7688	0.93605					29.7658	0.90468			24.4092	0.95961					29.7568	0.85285			24.4046	0.93926									24.4046	0.92979					24.3946	0.70643
								29.8086	0.82522			29.8086	0.93613					29.8056	0.90473			24.441	0.95962					29.7965	0.85296			24.4363	0.93928									24.4363	0.92982					24.4263	0.70662
								29.8483	0.82536			29.8483	0.9362					29.8453	0.90479			24.4727	0.95964					29.8363	0.85306			24.4681	0.93931									24.4681	0.92984					24.4581	0.70681
								29.881	0.82548			29.881	0.93626					29.876	0.90483			24.5045	0.95966					29.863	0.85314			24.4999	0.93933									24.4999	0.92987					24.4899	0.707
								29.8881	0.8255			29.8881	0.93627					29.8851	0.90484			24.5363	0.95968					29.8761	0.85317			24.5317	0.93936									24.5317	0.92989					24.5216	0.70719
								29.9279	0.82564			29.9279	0.93634					29.9249	0.90489			24.542	0.95968					29.9159	0.85328			24.536	0.93936									24.536	0.9299					24.522	0.7072
								29.9677	0.82578			29.9677	0.93642					29.9647	0.90494			24.5681	0.9597					29.9557	0.85338			24.5634	0.93938									24.5634	0.92992					24.5534	0.70738
								30.0075	0.82592			30.0075	0.93649					30.0045	0.90499			24.5999	0.95972					29.9955	0.85349			24.5952	0.9394									24.5952	0.92994					24.5851	0.70757
								30.0473	0.82606			30.0473	0.93656					30.0443	0.90504			24.6317	0.95974					30.0353	0.8536			24.627	0.93943									24.627	0.92997					24.6169	0.70776
								30.0871	0.8262			30.0871	0.93663					30.0841	0.90509			24.6634	0.95976					30.075	0.8537			24.6588	0.93945									24.6588	0.92999					24.6487	0.70795
								30.1269	0.82634			30.1269	0.9367					30.1239	0.90514			24.6952	0.95978					30.1148	0.85381			24.6906	0.93948									24.6906	0.93002					24.6804	0.70814
								30.148	0.82642			30.148	0.93674					30.143	0.90517			24.727	0.95979					30.13	0.85385			24.7223	0.9395									24.7223	0.93004					24.7122	0.70833
								30.1667	0.82648			30.1667	0.93678					30.1637	0.90519			24.7588	0.95981					30.1546	0.85391			24.7541	0.93953									24.7541	0.93007					24.744	0.70852
								30.2065	0.82662			30.2065	0.93685					30.2035	0.90524			24.7906	0.95983					30.1944	0.85402			24.7859	0.93955									24.7859	0.93009					24.7757	0.70871
								30.2463	0.82676			30.2463	0.93692					30.2433	0.90529			24.81	0.95984					30.2341	0.85412			24.802	0.93956									24.802	0.9301					24.79	0.70879
								30.2861	0.8269			30.2861	0.93699					30.2831	0.90534			24.8224	0.95985					30.2739	0.85423			24.8177	0.93957									24.8177	0.93012					24.8075	0.7089
								30.3259	0.82703			30.3259	0.93706					30.3229	0.90539			24.8541	0.95987					30.3137	0.85433			24.8494	0.9396									24.8494	0.93014					24.8393	0.70909
								30.3657	0.82717			30.3657	0.93713					30.3627	0.90544			24.8859	0.95989					30.3535	0.85443			24.8812	0.93962									24.8812	0.93016					24.871	0.70927
								30.4055	0.82731			30.4055	0.9372					30.4025	0.90549			24.9177	0.95991					30.3933	0.85454			24.913	0.93965									24.913	0.93019					24.9028	0.70946
								30.414	0.82734			30.414	0.93722					30.41	0.9055			24.9495	0.95992					30.397	0.85455			24.9448	0.93967									24.9448	0.93021					24.9346	0.70965
								30.4453	0.82745			30.4453	0.93727					30.4423	0.90554			24.9813	0.95994					30.4331	0.85464			24.9765	0.93969									24.9765	0.93024					24.9663	0.70983
								30.4851	0.82758			30.4851	0.93734					30.4821	0.90559			25.013	0.95996					30.4728	0.85474			25.0083	0.93972									25.0083	0.93026					24.9981	0.71002
								30.5249	0.82772			30.5249	0.93741					30.5218	0.90564			25.0448	0.95998					30.5126	0.85485			25.0401	0.93974									25.0401	0.93029					25.0298	0.7102
								30.5647	0.82785			30.5647	0.93748					30.5616	0.90569			25.0766	0.96					30.5524	0.85495			25.07	0.93976									25.07	0.93031					25.057	0.71036
								30.6045	0.82799			30.6045	0.93755					30.6014	0.90574			25.077	0.96					30.5922	0.85505			25.0719	0.93976									25.0719	0.93031					25.0616	0.71039
								30.6443	0.82813			30.6443	0.93762					30.6412	0.90579			25.1084	0.96001					30.632	0.85516			25.1036	0.93979									25.1036	0.93033					25.0934	0.71057
								30.682	0.82825			30.682	0.93769					30.677	0.90583			25.1402	0.96003					30.664	0.85524			25.1354	0.93981									25.1354	0.93036					25.1251	0.71076
								30.6841	0.82826			30.6841	0.93769					30.681	0.90584			25.172	0.96005					30.6717	0.85526			25.1672	0.93983									25.1672	0.93038					25.1569	0.71094
								30.7239	0.8284			30.7239	0.93776					30.7208	0.90588			25.2037	0.96007					30.7115	0.85536			25.199	0.93986									25.199	0.93041					25.1887	0.71113
								30.7637	0.82853			30.7637	0.93783					30.7606	0.90593			25.2355	0.96009					30.7513	0.85546			25.2308	0.93988									25.2308	0.93043					25.2204	0.71131
								30.8035	0.82866			30.8035	0.9379					30.8004	0.90598			25.2673	0.96011					30.7911	0.85556			25.2625	0.9399									25.2625	0.93045					25.2522	0.71149
								30.8433	0.8288			30.8433	0.93797					30.8402	0.90603			25.2991	0.96012					30.8309	0.85566			25.2943	0.93993									25.2943	0.93048					25.284	0.71168
								30.8831	0.82893			30.8831	0.93803					30.88	0.90608			25.3309	0.96014					30.8707	0.85576			25.3261	0.93995									25.3261	0.9305					25.3157	0.71186
								30.9229	0.82907			30.9229	0.9381					30.9198	0.90613			25.344	0.96015					30.9104	0.85586			25.337	0.93996									25.337	0.93051					25.323	0.7119
								30.949	0.82915			30.949	0.93815					30.944	0.90615			25.3627	0.96016					30.931	0.85592			25.3579	0.93997									25.3579	0.93052					25.3475	0.71204
								30.9627	0.8292			30.9627	0.93817					30.9596	0.90617			25.3944	0.96018					30.9502	0.85597			25.3896	0.94									25.3896	0.93055					25.3792	0.71222
								31.0025	0.82933			31.0025	0.93824					30.9994	0.90622			25.4262	0.96019					30.99	0.85607			25.4214	0.94002									25.4214	0.93057					25.411	0.7124
								31.0423	0.82946			31.0423	0.93831					31.0392	0.90627			25.458	0.96021					31.0298	0.85617			25.4532	0.94004									25.4532	0.93059					25.4428	0.71258
								31.0821	0.8296			31.0821	0.93837					31.0789	0.90632			25.4898	0.96023					31.0696	0.85627			25.485	0.94007									25.485	0.93062					25.4745	0.71276
								31.1219	0.82973			31.1219	0.93844					31.1187	0.90636			25.5216	0.96025					31.1093	0.85636			25.5167	0.94009									25.5167	0.93064					25.5063	0.71294
								31.1617	0.82986			31.1617	0.93851					31.1585	0.90641			25.5534	0.96026					31.1491	0.85646			25.5485	0.94011									25.5485	0.93066					25.5381	0.71312
								31.2015	0.82999			31.2015	0.93858					31.1983	0.90646			25.5851	0.96028					31.1889	0.85656			25.5803	0.94013									25.5803	0.93069					25.5698	0.7133
								31.216	0.83004			31.216	0.9386					31.211	0.90647			25.61	0.9603					31.198	0.85659			25.604	0.94015									25.604	0.9307					25.591	0.71342
								31.2413	0.83012			31.2413	0.93864					31.2381	0.90651			25.6169	0.9603					31.2287	0.85666			25.6121	0.94016									25.6121	0.93071					25.6016	0.71348
								31.2811	0.83025			31.2811	0.93871					31.2779	0.90655			25.6487	0.96032					31.2685	0.85676			25.6439	0.94018									25.6439	0.93073					25.6334	0.71366
								31.3209	0.83038			31.3209	0.93878					31.3177	0.9066			25.6805	0.96033					31.3083	0.85686			25.6756	0.9402									25.6756	0.93076					25.6651	0.71384
								31.3607	0.83051			31.3607	0.93884					31.3575	0.90665			25.7123	0.96035					31.348	0.85696			25.7074	0.94022									25.7074	0.93078					25.6969	0.71402
								31.4005	0.83064			31.4005	0.93891					31.3973	0.90669			25.7441	0.96037					31.3878	0.85706			25.7392	0.94025									25.7392	0.9308					25.7286	0.7142
								31.4403	0.83077			31.4403	0.93898					31.4371	0.90674			25.7758	0.96039					31.4276	0.85715			25.771	0.94027									25.771	0.93082					25.7604	0.71437
								31.4801	0.8309			31.4801	0.93904					31.4769	0.90679			25.8076	0.9604					31.465	0.85725			25.8027	0.94029									25.8027	0.93085					25.7922	0.71455
								31.482	0.83091			31.482	0.93905					31.478	0.90679			25.8394	0.96042					31.4674	0.85725			25.8345	0.94031									25.8345	0.93087					25.8239	0.71473
								31.5199	0.83103			31.5199	0.93911					31.5167	0.90683			25.8712	0.96044					31.5072	0.85735			25.8663	0.94034									25.8663	0.93089					25.8557	0.7149
								31.5597	0.83116			31.5597	0.93917					31.5565	0.90688			25.878	0.96044					31.5469	0.85745			25.871	0.94034									25.871	0.9309					25.858	0.71492
								31.5995	0.83129			31.5995	0.93924					31.5963	0.90692			25.903	0.96045					31.5867	0.85754			25.8981	0.94036									25.8981	0.93092					25.8875	0.71508
								31.6393	0.83142			31.6393	0.93931					31.6361	0.90697			25.9348	0.96047					31.6265	0.85764			25.9298	0.94038									25.9298	0.93094					25.9192	0.71526
								31.6791	0.83154			31.6791	0.93937					31.6759	0.90702			25.9665	0.96049					31.6663	0.85774			25.9616	0.9404									25.9616	0.93096					25.951	0.71543
								31.7188	0.83167			31.7188	0.93944					31.7157	0.90706			25.9983	0.96051					31.7061	0.85783			25.9934	0.94042									25.9934	0.93098					25.9828	0.71561
								31.75	0.83177			31.75	0.93949					31.744	0.90709			26.0301	0.96052					31.732	0.85789			26.0252	0.94045									26.0252	0.93101					26.0145	0.71578
								31.7586	0.8318			31.7586	0.9395					31.7554	0.90711			26.0619	0.96054					31.7459	0.85793			26.057	0.94047									26.057	0.93103					26.0463	0.71596
								31.7984	0.83193			31.7984	0.93957					31.7952	0.90715			26.0937	0.96056					31.7856	0.85802			26.0887	0.94049									26.0887	0.93105					26.0781	0.71613
								31.8382	0.83205			31.8382	0.93963					31.835	0.9072			26.1255	0.96057					31.8254	0.85812			26.1205	0.94051									26.1205	0.93107					26.1098	0.71631
								31.878	0.83218			31.878	0.93969					31.8748	0.90724			26.145	0.96058					31.8652	0.85821			26.138	0.94052									26.138	0.93108					26.125	0.71639
								31.9178	0.83231			31.9178	0.93976					31.9146	0.90729			26.1572	0.96059					31.905	0.85831			26.1523	0.94053									26.1523	0.93109					26.1416	0.71648
								31.9576	0.83243			31.9576	0.93982					31.9544	0.90733			26.189	0.96061					31.9448	0.85841			26.1841	0.94055									26.1841	0.93112					26.1733	0.71665
								31.9974	0.83256			31.9974	0.93989					31.9942	0.90738			26.2208	0.96062					31.9845	0.8585			26.2158	0.94058									26.2158	0.93114					26.2051	0.71683
								32.017	0.83262			32.017	0.93992					32.012	0.9074			26.2526	0.96064					31.999	0.85853			26.2476	0.9406									26.2476	0.93116					26.2369	0.717
								32.0372	0.83268			32.0372	0.93995					32.034	0.90742			26.2844	0.96066					32.0243	0.85859			26.2794	0.94062									26.2794	0.93118					26.2686	0.71717
								32.077	0.83281			32.077	0.94002					32.0738	0.90747			26.3161	0.96067					32.0641	0.85869			26.3112	0.94064									26.3112	0.9312					26.3004	0.71734
								32.1168	0.83293			32.1168	0.94008					32.1136	0.90751			26.3479	0.96069					32.1039	0.85878			26.3429	0.94066									26.3429	0.93123					26.3322	0.71751
								32.1566	0.83306			32.1566	0.94014					32.1534	0.90756			26.3797	0.96071					32.1437	0.85888			26.3747	0.94068									26.3747	0.93125					26.3639	0.71769
								32.1964	0.83318			32.1964	0.94021					32.1932	0.9076			26.4115	0.96072					32.1835	0.85897			26.405	0.9407									26.405	0.93127					26.391	0.71783
								32.2362	0.83331			32.2362	0.94027					32.233	0.90765			26.412	0.96072					32.2232	0.85906			26.4065	0.94071									26.4065	0.93127					26.3957	0.71786
								32.276	0.83343			32.276	0.94033					32.2728	0.90769			26.4433	0.96074					32.263	0.85916			26.4383	0.94073									26.4383	0.93129					26.4275	0.71803
								32.284	0.83346			32.284	0.94035					32.279	0.9077			26.4751	0.96076					32.266	0.85916			26.4701	0.94075									26.4701	0.93131					26.4592	0.7182
								32.3158	0.83355			32.3158	0.9404					32.3126	0.90774			26.5068	0.96077					32.3028	0.85925			26.5018	0.94077									26.5018	0.93134					26.491	0.71837
								32.3556	0.83368			32.3556	0.94046					32.3524	0.90778			26.5386	0.96079					32.3426	0.85934			26.5336	0.94079									26.5336	0.93136					26.5227	0.71854
								32.3954	0.8338			32.3954	0.94052					32.3922	0.90782			26.5704	0.9608					32.3824	0.85944			26.5654	0.94081									26.5654	0.93138					26.5545	0.71871
								32.4352	0.83392			32.4352	0.94058					32.4319	0.90787			26.6022	0.96082					32.4222	0.85953			26.5972	0.94083									26.5972	0.9314					26.5863	0.71888
								32.475	0.83405			32.475	0.94065					32.4717	0.90791			26.634	0.96084					32.4619	0.85962			26.6289	0.94085									26.6289	0.93142					26.618	0.71905
								32.5148	0.83417			32.5148	0.94071					32.5115	0.90796			26.6657	0.96085					32.5017	0.85971			26.6607	0.94087									26.6607	0.93144					26.6498	0.71921
								32.55	0.83428			32.55	0.94076					32.546	0.90799			26.679	0.96086					32.533	0.85979			26.672	0.94088									26.672	0.93145					26.658	0.71926
								32.5546	0.83429			32.5546	0.94077					32.5513	0.908			26.6975	0.96087					32.5415	0.85981			26.6925	0.9409									26.6925	0.93146					26.6816	0.71938
								32.5944	0.83441			32.5944	0.94083					32.5911	0.90804			26.7293	0.96089					32.5813	0.8599			26.7243	0.94092									26.7243	0.93149					26.7133	0.71955
								32.6342	0.83453			32.6342	0.94089					32.6309	0.90809			26.7611	0.9609					32.6211	0.85999			26.756	0.94094									26.756	0.93151					26.7451	0.71972
								32.674	0.83466			32.674	0.94096					32.6707	0.90813			26.7929	0.96092					32.6608	0.86008			26.7878	0.94096									26.7878	0.93153					26.7768	0.71989
								32.7138	0.83478			32.7138	0.94102					32.7105	0.90817			26.8247	0.96093					32.7006	0.86017			26.8196	0.94098									26.8196	0.93155					26.8086	0.72005
								32.7536	0.8349			32.7536	0.94108					32.7503	0.90822			26.8564	0.96095					32.7404	0.86026			26.8514	0.941									26.8514	0.93157					26.8404	0.72022
								32.7934	0.83502			32.7934	0.94114					32.7901	0.90826			26.8882	0.96096					32.7802	0.86035			26.8832	0.94102									26.8832	0.93159					26.8721	0.72039
								32.817	0.83509			32.817	0.94118					32.813	0.90828			26.92	0.96098					32.8	0.8604			26.9149	0.94104									26.9149	0.93161					26.9039	0.72055
								32.8332	0.83514			32.8332	0.9412					32.8299	0.9083			26.945	0.96099					32.82	0.86044			26.939	0.94106									26.939	0.93163					26.925	0.72066
								32.873	0.83526			32.873	0.94126					32.8697	0.90834			26.9518	0.961					32.8597	0.86053			26.9467	0.94106									26.9467	0.93163					26.9357	0.72072
								32.9128	0.83538			32.9128	0.94132					32.9095	0.90839			26.9836	0.96101					32.8995	0.86062			26.9785	0.94108									26.9785	0.93165					26.9674	0.72088
								32.9526	0.8355			32.9526	0.94138					32.9493	0.90843			27.0154	0.96103					32.9393	0.86071			27.0103	0.9411									27.0103	0.93167					26.9992	0.72105
								32.9924	0.83562			32.9924	0.94144					32.9891	0.90847			27.0471	0.96104					32.9791	0.8608			27.042	0.94112									27.042	0.9317					27.031	0.72121
								33.0322	0.83574			33.0322	0.94151					33.0288	0.90851			27.0789	0.96106					33.0189	0.86089			27.0738	0.94114									27.0738	0.93172					27.0627	0.72138
								33.072	0.83585			33.072	0.94157					33.0686	0.90856			27.1107	0.96108					33.0587	0.86098			27.1056	0.94116									27.1056	0.93174					27.0945	0.72154
								33.083	0.83589			33.083	0.94158					33.08	0.90857			27.1425	0.96109					33.067	0.861			27.1374	0.94118									27.1374	0.93176					27.1262	0.72171
								33.1118	0.83597			33.1118	0.94163					33.1084	0.9086			27.1743	0.96111					33.0984	0.86107			27.1691	0.9412									27.1691	0.93178					27.158	0.72187
								33.1516	0.83609			33.1516	0.94169					33.1482	0.90864			27.2061	0.96112					33.1382	0.86116			27.2009	0.94122									27.2009	0.9318					27.1898	0.72203
								33.1914	0.83621			33.1914	0.94175					33.188	0.90868			27.212	0.96112					33.178	0.86125			27.206	0.94123									27.206	0.9318					27.192	0.72205
								33.2312	0.83633			33.2312	0.94181					33.2278	0.90873			27.2378	0.96114					33.2178	0.86134			27.2327	0.94124									27.2327	0.93182					27.2216	0.7222
								33.271	0.83645			33.271	0.94187					33.2676	0.90877			27.2696	0.96115					33.2576	0.86143			27.2645	0.94126									27.2645	0.93184					27.2533	0.72236
								33.3108	0.83656			33.3108	0.94192					33.3074	0.90881			27.3014	0.96117					33.2974	0.86152			27.2963	0.94128									27.2963	0.93186					27.2851	0.72252
								33.3505	0.83668			33.3505	0.94198					33.347	0.90885			27.3332	0.96118					33.334	0.8616			27.328	0.9413									27.328	0.93188					27.3168	0.72269
								33.351	0.83668			33.351	0.94198					33.3472	0.90885			27.365	0.9612					33.3371	0.8616			27.3598	0.94132									27.3598	0.9319					27.3486	0.72285
								33.3903	0.8368			33.3903	0.94204					33.387	0.90889			27.3968	0.96121					33.3769	0.86169			27.3916	0.94134									27.3916	0.93192					27.3804	0.72301
								33.4301	0.83691			33.4301	0.9421					33.4268	0.90893			27.4285	0.96123					33.4167	0.86178			27.4234	0.94136									27.4234	0.93194					27.4121	0.72317
								33.4699	0.83703			33.4699	0.94216					33.4666	0.90898			27.4603	0.96124					33.4565	0.86187			27.4551	0.94138									27.4551	0.93196					27.4439	0.72333
								33.5097	0.83715			33.5097	0.94222					33.5064	0.90902			27.48	0.96125					33.4963	0.86195			27.473	0.94139									27.473	0.93197					27.459	0.72341
								33.5495	0.83726			33.5495	0.94228					33.5462	0.90906			27.4921	0.96126					33.536	0.86204			27.4869	0.9414									27.4869	0.93198					27.4757	0.72349
								33.5893	0.83738			33.5893	0.94234					33.586	0.9091			27.5239	0.96128					33.5758	0.86213			27.5187	0.94142									27.5187	0.932					27.5074	0.72365
								33.618	0.83746			33.618	0.94238					33.614	0.90913			27.5557	0.96129					33.601	0.86218			27.5505	0.94144									27.5505	0.93202					27.5392	0.72381
								33.6291	0.83749			33.6291	0.9424					33.6258	0.90914			27.5875	0.96131					33.6156	0.86222			27.5822	0.94146									27.5822	0.93204					27.5709	0.72397
								33.6689	0.83761			33.6689	0.94245					33.6656	0.90918			27.6192	0.96132					33.6554	0.8623			27.614	0.94148									27.614	0.93206					27.6027	0.72413
								33.7087	0.83772			33.7087	0.94251					33.7053	0.90922			27.651	0.96134					33.6952	0.86239			27.6458	0.9415									27.6458	0.93208					27.6345	0.72429
								33.7485	0.83784			33.7485	0.94257					33.7451	0.90926			27.6828	0.96135					33.7349	0.86247			27.6776	0.94152									27.6776	0.9321					27.6662	0.72445
								33.7883	0.83795			33.7883	0.94263					33.7849	0.9093			27.7146	0.96137					33.7747	0.86256			27.7094	0.94154									27.7094	0.93212					27.698	0.72461
								33.8281	0.83807			33.8281	0.94269					33.8247	0.90934			27.7464	0.96138					33.8145	0.86265			27.739	0.94156									27.739	0.93214					27.727	0.72476
								33.884	0.83823			33.884	0.94277					33.881	0.9094			27.747	0.96138					33.868	0.86276			27.7411	0.94156									27.7411	0.93214					27.7298	0.72477
								34.151	0.83899			34.151	0.94315					34.148	0.90967			27.7782	0.9614					34.135	0.86333			27.7729	0.94158									27.7729	0.93216					27.7615	0.72493
								34.418	0.83973			34.418	0.94353					34.415	0.90994			27.8099	0.96141					34.402	0.86389			27.8047	0.9416									27.8047	0.93218					27.7933	0.72509
								34.685	0.84047			34.685	0.9439					34.682	0.9102			27.8417	0.96143					34.668	0.86445			27.8365	0.94162									27.8365	0.9322					27.8251	0.72524
								34.953	0.84121			34.953	0.94427					34.949	0.91045			27.8735	0.96144					34.936	0.865			27.8682	0.94164									27.8682	0.93222					27.8568	0.7254
								35.22	0.84192			35.22	0.94463					35.215	0.91071			27.9053	0.96145					35.203	0.86554			27.9	0.94166									27.9	0.93224					27.8886	0.72556
								35.486	0.84263			35.486	0.94499					35.483	0.91096			27.9371	0.96147					35.47	0.86607			27.9318	0.94168									27.9318	0.93226					27.9203	0.72572
								35.753	0.84333			35.753	0.94534					35.749	0.9112			27.9688	0.96148					35.737	0.86659			27.9636	0.9417									27.9636	0.93228					27.9521	0.72587
								36.02	0.84402			36.02	0.94569					36.017	0.91145			28.013	0.9615					36.004	0.86711			28.007	0.94172									28.007	0.93231					27.994	0.72608
								36.288	0.84471			36.288	0.94603					36.284	0.91169			28.28	0.96163					36.271	0.86763			28.274	0.94188									28.274	0.93247					28.261	0.72738
								36.555	0.84538			36.555	0.94637					36.551	0.91192			28.548	0.96175					36.538	0.86813			28.541	0.94204									28.541	0.93263					28.527	0.72866
								36.821	0.84605			36.821	0.9467					36.818	0.91216			28.815	0.96186					36.805	0.86863			28.808	0.94219									28.808	0.93278					28.794	0.72993
								37.089	0.84671			37.089	0.94703					37.085	0.91239			29.082	0.96198					37.072	0.86912			29.075	0.94234									29.075	0.93294					29.062	0.73118
								37.356	0.84736			37.356	0.94736					37.352	0.91261			29.348	0.96209					37.339	0.86961			29.342	0.94249									29.342	0.93309					29.329	0.73241
								37.623	0.848			37.623	0.94768					37.619	0.91284			29.616	0.96221					37.606	0.87009			29.609	0.94263									29.609	0.93324					29.596	0.73362
								37.89	0.84863			37.89	0.94799					37.886	0.91306			29.883	0.96232					37.873	0.87056			29.876	0.94278									29.876	0.93338					29.863	0.73482
								38.156	0.84925			38.156	0.9483					38.153	0.91328			30.149	0.96242					38.14	0.87103			30.143	0.94292									30.143	0.93353					30.129	0.73599
								38.424	0.84987			38.424	0.94861					38.42	0.91349			30.416	0.96253					38.407	0.87149			30.41	0.94305									30.41	0.93367					30.397	0.73716
								38.691	0.85048			38.691	0.94892					38.687	0.9137			30.684	0.96263					38.674	0.87194			30.677	0.94319									30.677	0.9338					30.664	0.7383
								38.958	0.85109			38.958	0.94922					38.954	0.91391			30.951	0.96274					38.941	0.87239			30.944	0.94332									30.944	0.93394					30.931	0.73943
								39.225	0.85168			39.225	0.94951					39.221	0.91412			31.218	0.96284					39.208	0.87284			31.211	0.94345									31.211	0.93407					31.198	0.74055
								39.492	0.85227			39.492	0.94981					39.488	0.91433			31.485	0.96293					39.475	0.87328			31.478	0.94358									31.478	0.93421					31.465	0.74165
								39.758	0.85285			39.758	0.95009					39.754	0.91453			31.751	0.96303					39.742	0.87371			31.745	0.94371									31.745	0.93434					31.732	0.74273
[truncated: 4 more columns]

## Sheet: Fig 8a
								%floppy		%ruffled
	Deflation ratio	number of vesicles	without tubes	with tubes	with ruffling	%floppy	%ruffled	Mean	SD	Mean	SD
	1.5	55	11	44	42	80	76.3636	79.8607	0.915979	75.6635	0.915979
	1.5	67	11	56	50	83.5821	74.6269
	1.5	50	12	38	38	76	76
	0	58	32	26	24	44.8276	41.3793	45.0351	1.00088	41.9016	1.00088
	0	63	35	28	26	44.4444	41.2698
	0	72	39	33	31	45.8333	43.0556
	0.67	58	56	2	4	3.44828	6.89655	3.25286	0.789022	7.68781	0.789022
	0.67	59	58	1	5	1.69492	8.47458
	0.67	65	62	3	5	4.61538	7.69231

## Sheet: Supp Fig 1d
			geometric factor, Φ vs NaCl concentration
			[NaCl]/mM
				75	100	150			Plotted:
			Vesicle 01	0.453429	-0.434036	-0.862381
			Vesicle 02	0.705798	-0.549109	-0.75166			[NaCl]/mM	Mean Φ	SD
			Vesicle 03	0.375599	-0.429405	-0.518529			50	1		complete dewetting
			Vesicle 04	0.534645	-0.400745	-0.502872			75	0.539849	0.149009
			Vesicle 05	0.783385	-0.646524	-0.489645			100	-0.509456	0.126087
			Vesicle 06	0.399121	-0.501165	-0.678744			150	-0.636636	0.116669
			Vesicle 07	0.604334	-0.283713	-0.627236			200	-1		complete wetting
			Vesicle 08	0.335187	-0.623492	-0.651522
			Vesicle 09	0.651248	-0.694594	-0.604953
			Vesicle 10	0.555741	-0.531775	-0.678816
			mean	0.539849	-0.509456	-0.636636
			SD	0.149009	0.126087	0.116669

## Sheet: Supp Fig 2b
		(Same data than Fig. 3b, but complete plot)
			% DOPS					%DOTAP
			0	10	20	40		10		Plotted:		geometric factor, Φ
		Vesicle 01	-0.767105	0.06778	0.500037	0.967788		-0.04549			% charge		SD
		Vesicle 02	-0.713437	-0.09741	0.517123	0.89055		-0.0887426			10	-0.0916272	0.15272
		Vesicle 03	-0.515232	0.29785	0.596994	1		-0.097854			0	-0.565817	0.210853
		Vesicle 04	-0.719333	-0.09752	0.736221	1		0.0249			-10	0.0639303	0.129625
		Vesicle 05	-0.827964	0.082154	0.331255	0.9322		-0.134412			-20	0.52205	0.108657
		Vesicle 06	-0.352963	-0.0894554	0.557447	0.973546		-0.029452			-40	0.957831	0.032636
		Vesicle 07	-0.433714	0.09757	0.399788	0.937897		-0.229782
		Vesicle 08	-0.330885	0.083122	0.501178	0.961422		-0.438785
		Vesicle 09	-0.257901	0.0974544	0.523471	0.950775		0.03123
		Vesicle 10	-0.739635	0.197758	0.556987	0.964133		0.0921159
		mean	-0.565817	0.0639303	0.52205	0.957831		-0.0916272
		SD	0.210853	0.129625	0.108657	0.032636		0.15272

## Sheet: Supp Fig 11
		Diameter vesicle	Diameter condensate	Geometric factor	Error (10% estimation)
	1	22.77	19.56	0.57	0.057
	2	5.04	9.81	0.61	0.061
